# Supplementary material for: Engrailed‐1 Promotes Pancreatic Cancer Metastasis
Source: Adv Sci (Weinh). 2023 Dec 18;11(6):2308537. doi: 10.1002/advs.202308537 (PMC10853725; doi:10.1002/advs.202308537)
Supplement: Supplementary file 2 — Supplemental Table 1 [file ADVS-11-2308537-s003.xlsx]

## Sheet: Sheet1
Accession	Description	Coverage [%]	Abundance: mT3 FLAG	Abundance:mT19 FLAG	Abundance:mT3 IgG	Abundance: mT19 IgG	# Peptides	# PSMs	# Unique Peptides	Exp. q-value: Combined	MW [kDa]	Biological Process	Cellular Component	Molecular Function	Entrez Gene ID	Ensembl Gene ID	Gene ID	WikiPathways	Reactome Pathways
P19001	Keratin, type I cytoskeletal 19 OS=Mus musculus OX=10090 GN=Krt19 PE=1 SV=1	96	3.17453e+10	1.24644e+10	4.16719e+10	2.33794e+10	64	1842	56	0	44.5	cell organization and biogenesis;developmental processes;signal transduction;other biological processes	plasma membrane;other membranes;cytoskeleton;other cell component	other molecular function	16669	ENSMUSG00000020911	mmu:16669; P19001		Formation of the cornified envelope
	Positions in Master Proteins	Annotated Sequence	Modifications	Abundances (Normalized): F8: Sample	Abundances (Normalized): F9: Sample	Abundances (Normalized): F10: Sample	Abundances (Normalized): F11: Sample	# PSMs	# Missed Cleavages	Theo. MH+ [Da]	XCorr (by Search Engine): Sequest HT
	P19001 [180-190]	[R].LSVEADINGLR.[R]		31745282	1.89041e+07	7.93887e+07	4.35267e+07	5	0	1186.64	3.27
	P19001 [85-102]	[K].ITMQNLNDRLASYLDKVR.[A]		31782840	1.61784e+07	1.31707e+07	3.1213e+08	7	2	2150.14	3.51
	P19001 [266-277]	[K].NRKDAEATYLAR.[I]		26686156	1.50603e+07	8.37196e+06	1.22818e+08	5	2	1407.73	3.54
	P19001 [219-229]	[K].KNHEEEITALR.[S]		62133930	2.9661e+07	1.019e+08	5.64799e+07	3	1	1339.7	4
	P19001 [163-179]	[R].LAADDFRTKFETEHALR.[L]		2.83916e+06	1.47469e+06	1.2636e+07	9.86171e+06	8	2	2020.02	4.41
	P19001 [25-43]	[R].IGSGGVFRAPSIHGGSGGR.[G]		7.29085e+07	4.53411e+07	7.3079e+06	2.98049e+08	10	1	1768.92	4.92
	P19001 [278-296]	[R].IEELNTQVAVHSEQIQISK.[T]		2.29755e+09	1.90014e+09	3.54509e+09	2.2608e+09	163	0	2166.14	8.33
	P19001 [278-296]	[R].IEELNTQVAVHSEQIQISK.[T]	1xDeamidated [N/Q]	6.03038e+07	2.56253e+07	2.10603e+08	8.89238e+07	31	0	2167.12	8.48
	P19001 [278-296]	[R].IEELNTQVAVHSEQIQISK.[T]	2xDeamidated [Q7; N/Q]			2.95868e+06		2	0	2168.11	7.49
	P19001 [278-303]	[R].IEELNTQVAVHSEQIQISKTEVTDLR.[R]		16598188	7.30993e+06	4.40141e+06	4.28258e+07	8	1	2980.56	10.67
	P19001 [278-304]	[R].IEELNTQVAVHSEQIQISKTEVTDLRR.[T]		1.11443e+08	4.6536e+07	3.32197e+07	3.25011e+08	12	2	3136.66	8.1
	P19001 [278-304]	[R].IEELNTQVAVHSEQIQISKTEVTDLRR.[T]	1xDeamidated [N/Q]	3.62014e+06			145044	2	2	3137.64	7.7
	P19001 [170-179]	[R].TKFETEHALR.[L]		235160128	1.12347e+08	3.35164e+08	1.91216e+08	7	1	1231.64	3.2
	P19001 [201-218]	[R].TDLEMQIESLKEELAYLK.[K]		134257432	7.60238e+07	2.77193e+08	9.54536e+07	8	1	2153.1	7.37
	P19001 [201-218]	[R].TDLEMQIESLKEELAYLK.[K]	1xDeamidated [Q6]					2	1	2154.09	7.16
	P19001 [201-218]	[R].TDLEMQIESLKEELAYLK.[K]	1xOxidation [M5]	3.70694e+06		3.07107e+06		1	1	2169.1	4.01
	P19001 [201-219]	[R].TDLEMQIESLKEELAYLKK.[N]	1xDeamidated [Q6]				8.17616e+06	1	2	2282.18	7.74
	P19001 [201-219]	[R].TDLEMQIESLKEELAYLKK.[N]	1xOxidation [M5]	15110412	3.5502e+06	8.47605e+06	4.58089e+06	6	2	2297.19	4.27
	P19001 [201-219]	[R].TDLEMQIESLKEELAYLKK.[N]		569657772	1.75469e+08	8.23274e+08	3.4057e+08	17	2	2281.2	7.39
	P19001 [136-153]	[K].TIEDLRDKILGATIDNSK.[I]		42945095	2.13302e+07	6.21633e+07	8.03158e+07	7	2	2002.08	6
	P19001 [305-320]	[R].TIQGLEIELQSQLSMK.[A]		8.68322e+08	6.12567e+08	1.78724e+09	6.8244e+08	446	0	1817.97	3.69
	P19001 [305-320]	[R].TIQGLEIELQSQLSMK.[A]	1xDeamidated [Q10]		890476	1.48674e+06		2	0	1818.95	4.26
	P19001 [305-320]	[R].TIQGLEIELQSQLSMK.[A]	1xOxidation [M15]	53394532	4.76149e+07	8.64469e+07	4.79763e+07	24	0	1833.96	4.97
	P19001 [334-367]	[R].YGVQLSQIQSVISGFEAQLSDVRADIERQNQEYK.[Q]						3	2	3898.96	6.88
	P19001 [334-361]	[R].YGVQLSQIQSVISGFEAQLSDVRADIER.[Q]						2	1	3108.6	5.52
	P19001 [334-356]	[R].YGVQLSQIQSVISGFEAQLSDVR.[A]	1xDeamidated [Q]	4248903	398016	5.01038e+06	266551	20	0	2525.29	7.58
	P19001 [334-356]	[R].YGVQLSQIQSVISGFEAQLSDVR.[A]		2.30586e+09	1.63104e+09	2.82596e+09	1.50244e+09	122	0	2524.3	6.54
	P19001 [192-218]	[R].VLDELTLARTDLEMQIESLKEELAYLK.[K]					2.63448e+06	2	2	3163.68	5.12
	P19001 [192-218]	[R].VLDELTLARTDLEMQIESLKEELAYLK.[K]	1xDeamidated [Q15]					2	2	3164.66	10.45
	P19001 [8-24]	[R].QTSAMSSFGGTGGGSVR.[I]		1.46977e+09	1.04657e+09	2.07422e+09	1.86125e+09	78	0	1586.72	4.15
	P19001 [8-24]	[R].QTSAMSSFGGTGGGSVR.[I]	1xDeamidated [Q1]		1.16751e+07	1.49689e+06	2.68246e+06	3	0	1587.71	3.94
	P19001 [8-24]	[R].QTSAMSSFGGTGGGSVR.[I]	1xOxidation [M5]	23786934	1.84708e+07	3.53038e+07	2.87957e+07	4	0	1602.72	3.99
	P19001 [304-320]	[R].RTIQGLEIELQSQLSMK.[A]		9.62711e+07	7.25447e+07	1.88839e+08	1.083e+08	140	1	1974.07	6.54
	P19001 [304-320]	[R].RTIQGLEIELQSQLSMK.[A]	1xOxidation [M16]	2.40281e+06	2.6877e+06	3.65816e+06	4.17235e+06	10	1	1990.06	3.74
	Q6IFX2 [202-211]; P19001 [191-200]; Q61781 [229-238]	[R].RVLDELTLAR.[AT]		52672087	5.79353e+06	6.01341e+07	4.19039e+07	9	1	1185.69	4.06
	P19001 [230-250]	[R].SQVGGQVSVEVDSTPGVDLAK.[I]		2.86491e+08	1.75026e+08	5.22352e+08	2.25814e+08	323	0	2072.05	4.9
	P19001 [230-250]	[R].SQVGGQVSVEVDSTPGVDLAK.[I]	1xDeamidated [Q]	1.36397e+07	1.3367e+07	4.46433e+07	1.83788e+07	17	0	2073.03	5.52
	P19001 [374-384]	[K].SRLEQEIATYR.[S]		1440016512	7.21835e+08	2.0007e+09	1.18966e+09	21	1	1365.71	4.43
	P19001 [385-401]	[R].SLLEGQEAHYNNLPTPK.[A]		1.68448e+09	1.28969e+09	2.74334e+09	1.68688e+09	23	0	1910.96	5.89
	P19001 [385-401]	[R].SLLEGQEAHYNNLPTPK.[A]	1xDeamidated [N/Q]	524808029	3.10523e+08	9.52611e+08	4.62076e+08	28	0	1911.94	6.34
	P19001 [52-64]	[R].FVTSSSGSYGGVR.[G]		1.94071e+09	1.24633e+09	2.94757e+09	2.43195e+09	13	0	1303.63	3.39
	P19001 [52-84]	[R].FVTSSSGSYGGVRGGSFSGTLAVSDGLLSGNEK.[I]	1xDeamidated [N31]			8.72831e+06	7.23226e+06	3	1	3181.53	6.62
	P19001 [103-114]	[R].ALEQANGELEVK.[I]		1.34727e+09	9.1951e+08	1.91546e+09	1.48551e+09	37	0	1300.67	3.48
	P19001 [103-114]	[R].ALEQANGELEVK.[I]	1xDeamidated [N/Q]	1.09863e+09	6.86256e+08	1.89803e+09	9.21935e+08	22	0	1301.66	2.8
	P19001 [103-121]	[R].ALEQANGELEVKIRDWYQK.[Q]					9.89698e+06	4	2	2290.18	5.66
	P19001 [357-367]	[R].ADIERQNQEYK.[Q]		18314038	1.38465e+07	2.61366e+07	3.14598e+07	5	1	1393.67	3.15
	P19001 [357-373]	[R].ADIERQNQEYKQLMDIK.[S]		18057473	8.29007e+06	2.11957e+07	2.10405e+07	9	2	2122.06	5.86
	P19001 [321-333]	[K].AALEGTLAETEAR.[Y]		2.02493e+09	1.26029e+09	3.14671e+09	1.70937e+09	28	0	1331.68	3.63
	P19001 [142-153]	[R].DKILGATIDNSK.[I]		1.56877e+07	8.74987e+06	2.29679e+07	1.28012e+07	5	1	1274.7	3.25
	P19001 [65-84]	[R].GGSFSGTLAVSDGLLSGNEK.[I]	1xDeamidated [N18]	5.70111e+07	3.02684e+07	6.34326e+07	3.40166e+07	20	0	1896.92	6.12
	P19001 [65-84]	[R].GGSFSGTLAVSDGLLSGNEK.[I]		1.39471e+09	1.16625e+09	2.25613e+09	1.94485e+09	197	0	1895.93	4.5
	P19001 [65-93]	[R].GGSFSGTLAVSDGLLSGNEKITMQNLNDR.[L]	2xDeamidated [N18; N25]	4723479	2.25346e+06	3.69561e+06	6.67451e+06	2	1	2983.43	8.24
	P19001 [65-93]	[R].GGSFSGTLAVSDGLLSGNEKITMQNLNDR.[L]						1	1	2981.46	4.97
	P19001 [180-190]	[R].LSVEADINGLR.[R]	1xDeamidated [N8]	15642076	8.16464e+06	3.51992e+07	1.23019e+07	8	0	1187.63	3.44
	P05784 [143-151]; P19001 [154-162]	[RK].IVLQIDNAR.[L]		6.24234e+08	2.39504e+08	7.56267e+08	7.79445e+08	8	0	1041.61	2.49
	P19001 [257-267]	[R].SQYEIMAEKNR.[K]		1.32277e+06			9.47172e+06	2	1	1368.66	3.61
	Q9Z2K1 [406-414]; Q6IFX2 [387-395]; Q9D312 [370-378]; P19001 [376-384]; Q61781 [414-422]	[R].LEQEIATYR.[RSN]		8.25752e+08	4.2246e+08	1.47944e+09	7.44309e+08	10	0	1122.58	2.7
	Q6IFX2 [203-211]; P19001 [192-200]; Q61781 [230-238]	[R].VLDELTLAR.[AT]		274005216	5.10796e+07	4.2485e+08	1.93006e+08	6	0	1029.59	2.93
	P19001 [144-153]	[K].ILGATIDNSK.[I]		152312176	7.89147e+07	2.19033e+08	1.2505e+08	4	0	1031.57	2.32
	P19001 [268-277]	[R].KDAEATYLAR.[I]		148790180		1.77452e+08	2.44499e+07	6	1	1137.59	3.5
	P19001 [362-373]	[R].QNQEYKQLMDIK.[S]		2.91071e+06	2.02272e+06	2.17252e+06	3.95108e+06	2	1	1537.77	4.2
	P19001 [220-229]	[K].NHEEEITALR.[S]		186066968	9.68053e+07	3.33541e+08	1.8949e+08	7	0	1211.6	2.67
	P19001 [85-100]	[K].ITMQNLNDRLASYLDK.[V]					8.40181e+06	2	1	1894.97	4.93
	P19001 [33-43]	[R].APSIHGGSGGR.[G]		6.87195e+08	4.67524e+08	1.03155e+09	7.59999e+08	10	0	995.502	2.36
	P19001 [180-191]	[R].LSVEADINGLRR.[V]		272308704	1.04189e+08	3.98739e+08	2.70608e+08	8	1	1342.74	3.12
	P19001 [368-384]	[K].QLMDIKSRLEQEIATYR.[S]						1	2	2094.1	3.74
	P19001 [269-277]	[K].DAEATYLAR.[I]		8.73688e+08	2.16648e+07	9.73913e+08	4.63532e+08	15	0	1009.49	2.79
	P19001 [269-296]	[K].DAEATYLARIEELNTQVAVHSEQIQISK.[T]						1	1	3156.62	4.18
	P19001 [257-268]	[R].SQYEIMAEKNRK.[D]			2.93274e+06		4.5276e+07	5	2	1496.75	3.44
	P19001 [257-265]	[R].SQYEIMAEK.[N]		1.24874e+09	9.7321e+08	2.12754e+09	1.35714e+09	17	0	1098.51	2.57
	P19001 [230-250]	[R].SQVGGQVSVEVDSTPGVDLAK.[I]	2xDeamidated [Q2; Q6]	5878747	7.39135e+06	1.18333e+07	2.88882e+07	1	0	2074.02	3.79
	P19001 [304-320]	[R].RTIQGLEIELQSQLSMK.[A]	1xDeamidated [Q]	1.13784e+06		1.75618e+06	2.18775e+06	16	1	1975.05	3.37
	P13645 [157-165]; P19001 [94-102]	[R].LASYLDKVR.[A]		730745568	2.84504e+08	7.40564e+08	9.3608e+08	11	1	1064.61	3
	P05784 [143-151]; P19001 [154-162]	[RK].IVLQIDNAR.[L]	1xDeamidated [N7]	11909191	2.87496e+06	1.1736e+07	8.0981e+06	5	0	1042.59	2.76
	P19001 [180-191]	[R].LSVEADINGLRR.[V]	1xDeamidated [N8]	58216327	1.9801e+07	6.62972e+07	2.43163e+07	9	1	1343.73	3.74
	P19001 [85-93]	[K].ITMQNLNDR.[L]		2.1084e+09	1.29216e+09	3.80078e+09	2.17129e+09	8	0	1104.55	2.89
	P19001 [85-93]	[K].ITMQNLNDR.[L]	1xDeamidated [N]	1.56069e+08	9.44955e+07	3.05438e+08	1.19599e+08	12	0	1105.53	3.19
	P19001 [334-356]	[R].YGVQLSQIQSVISGFEAQLSDVR.[A]	2xDeamidated [Q]	40553.6	51275.2	225784	13807.5	2	0	2526.27	2.52
	P19001 [25-32]	[R].IGSGGVFR.[A]		1.64213e+09	4.7464e+08	2.31164e+09	1.80006e+09	9	0	792.436	2.39
	P19001 [144-153]	[K].ILGATIDNSK.[I]	1xDeamidated [N8]	3298978	2.08527e+06	5.2581e+06	2.30023e+06	1	0	1032.56	1.41
	P19001 [129-135]	[R].DYNHYFK.[T]		80499872	4.37146e+07	1.14816e+08	7.9405e+07	4	0	986.437	3.31
	P19001 [304-333]	[R].RTLQGLEIELQSQLSMKAALEGTLAETEAR.[Y]	1xDeamidated [Q]		1.6002e+06		1.66307e+07	3	2	3287.72	2.34
	P19001 [257-265]	[R].SQYEIMAEK.[N]	1xOxidation [M6]	24283348	1.81699e+07	3.52273e+07	1.95574e+07	4	0	1114.51	2.16
	P19001 [297-303]	[K].TEVTDLR.[R]		550694400	4.21975e+08	9.98387e+08	4.8969e+08	4	0	833.436	2.41
	P19001 [122-135]	[K].QGPGPSRDYNHYFK.[T]		3.11264e+06		4.78479e+06	4.78997e+06	3	1	1665.78	3.57
	P19001 [212-219]; Q61781 [250-257]	[K].EELAYLKK.[N]				3.92467e+06		1	1	993.562	2.8
	Q9Z2K1 [193-199]; O76013 [173-179]; Q6IFX2 [174-180]; P13645 [229-235]; P05784 [152-158]; A1L317 [224-230]; P19001 [163-169]; Q61781 [201-207]	[RK].LAADDFR.[TLVMAIS]		294058449	2.0627e+08	4.29581e+08	3.58826e+08	4	0	807.4	1.91
	P19001 [297-304]	[K].TEVTDLRR.[T]		634035904	3.68205e+08	1.16205e+09	4.79588e+08	3	1	989.537	2.33
	P13645 [157-163]; P05784 [83-89]; P35527 [164-170]; P19001 [94-100]	[R].LASYLDK.[V]		1.70485e+09	1.33336e+09	2.70785e+09	1.65489e+09	11	0	809.44	1.77
	P19001 [85-102]	[K].ITMQNLNDRLASYLDKVR.[A]	1xDeamidated [Q4]					1	2	2151.12	3.54
	P19001 [172-179]	[K].FETEHALR.[L]						1	0	1002.5	2.16
	P19001 [136-143]	[K].TIEDLRDK.[I]		108254960	5.04308e+07	1.8174e+08	8.99997e+07	1	1	989.526	1.62
	P19001 [44-51]	[R].GVSVSSTR.[F]		4.85155e+08	3.02349e+08	7.87448e+08	5.68232e+08	5	0	792.421	2.4
P05784	Keratin, type I cytoskeletal 18 OS=Mus musculus OX=10090 GN=Krt18 PE=1 SV=5	94	4.20548e+10	1.91884e+10	5.40166e+10	3.61955e+10	68	1641	65	0	47.5	cell organization and biogenesis;transport;developmental processes;signal transduction;other biological processes	non-structural extracellular;plasma membrane;other membranes;cytosol;cytoskeleton;nucleus;other cell component	other molecular function	16668	ENSMUSG00000023043	mmu:16668; P05784; Q3TIX1; Q3TJH6; Q3TJW7; Q61766	EGFR1 signaling pathway	Formation of the cornified envelope
	Positions in Master Proteins	Annotated Sequence	Modifications	Abundances (Normalized): F8: Sample	Abundances (Normalized): F9: Sample	Abundances (Normalized): F10: Sample	Abundances (Normalized): F11: Sample	# PSMs	# Missed Cleavages	Theo. MH+ [Da]	XCorr (by Search Engine): Sequest HT
	P05784 [47-82]	[R].ISVSRSVWGGSVGSAGLAGMGGIQTEKETMQDLNDR.[L]	2xDeamidated [Q24; Q31]					2	2	3695.76	6.7
	P05784 [241-255]	[K].IMADIRAQYEALAQK.[N]					2.23498e+06	1	1	1720.91	4.27
	P05784 [190-207]	[R].LQLETEIEALKEELLFMK.[K]		291419084	1.86658e+08	5.3189e+08	3.4672e+08	11	1	2177.18	6.96
	P05784 [190-207]	[R].LQLETEIEALKEELLFMK.[K]	1xOxidation [M17]	17301694	1.74865e+07	2.54411e+07	8.97992e+06	6	1	2193.17	6.58
	P05784 [190-208]	[R].LQLETEIEALKEELLFMKK.[N]		2.15688e+08	1.09681e+08	2.66051e+08	3.27046e+08	12	2	2305.27	6.77
	P05784 [190-208]	[R].LQLETEIEALKEELLFMKK.[N]	1xOxidation [M17]					2	2	2321.27	4.11
	P05784 [190-208]	[R].LQLETEIEALKEELLFMKK.[N]	1xDeamidated [Q2]; 1xOxidation [M17]	2.52126e+06	2.58958e+06	2.47351e+06	4.00604e+06	2	2	2322.25	5.86
	P05784 [209-234]	[K].NHEEEVQGLEAQIASSGLTVEVDAPK.[S]	1xDeamidated [Q12]		33271.9		450142	9	0	2751.33	4.91
	P05784 [209-240]	[K].NHEEEVQGLEAQIASSGLTVEVDAPKSQDLSK.[I]	1xDeamidated [Q12]					2	1	3409.66	7.75
	P05784 [209-234]	[K].NHEEEVQGLEAQIASSGLTVEVDAPK.[S]		1.2698e+08	1.23865e+08	2.04876e+08	3.46597e+08	55	0	2750.35	11.42
	P05784 [256-278]	[K].NREELDKYWSQQIEESTTVVTTK.[S]	2xDeamidated [Q11; N/Q]	1.26502e+06				4	2	2786.34	8.31
	P05784 [308-323]	[K].NQNINLENSLGDVEAR.[Y]		1.75169e+09	1.20191e+09	2.58381e+09	1.99285e+09	27	0	1785.87	4.92
	P05784 [308-323]	[K].NQNINLENSLGDVEAR.[Y]	1xDeamidated [N/Q]	1.19194e+08	6.75184e+07	2.00495e+08	1.12731e+08	37	0	1786.86	5.28
	P05784 [308-323]	[K].NQNINLENSLGDVEAR.[Y]	2xDeamidated [N/Q]					4	0	1787.84	5.86
	P05784 [256-278]	[K].NREELDKYWSQQIEESTTVVTTK.[S]		2.47552e+09	2.28483e+09	3.98355e+09	3.32038e+09	79	2	2784.37	8.15
	P05784 [256-278]	[K].NREELDKYWSQQIEESTTVVTTK.[S]	1xDeamidated [N/Q]	4.49712e+07	3.23902e+07	5.28905e+07	5.17622e+07	22	2	2785.35	8.18
	P05784 [208-234]	[K].KNHEEEVQGLEAQIASSGLTVEVDAPK.[S]		47171402	4.09955e+07	7.23423e+07	7.57168e+07	13	1	2878.44	10.8
	P05784 [208-234]	[K].KNHEEEVQGLEAQIASSGLTVEVDAPK.[S]	1xDeamidated [Q13]					2	1	2879.43	11.84
	P05784 [180-189]	[R].KVVDDTNITR.[L]		68022018	5.95687e+07	9.68967e+07	1.30324e+08	6	1	1160.63	3.51
	P05784 [111-124]	[K].KGPQGVRDWGHYFK.[I]		2.52797e+07	1.64727e+07	2.55869e+07	6.34329e+07	6	2	1674.85	4.28
	P05784 [125-142]	[K].IIEDLRAQIFANSVDNAR.[I]		5.6369e+06	4.12677e+06		1.17718e+07	6	1	2045.08	5.24
	P05784 [376-400]	[R].LLEDGEDFSLNDALDSSNSMQTVQK.[T]	2xDeamidated [N18; Q21]; 1xOxidation [M20]					1	0	2774.22	3.72
	P05784 [376-400]	[R].LLEDGEDFSLNDALDSSNSMQTVQK.[T]	1xOxidation [M20]	38272016	3.53525e+07	4.84886e+07	3.23041e+07	9	0	2772.25	7.88
	P05784 [376-400]	[R].LLEDGEDFSLNDALDSSNSMQTVQK.[T]	1xDeamidated [N/Q]	4.35418e+07	7.30481e+07	1.57885e+08	9.58281e+07	35	0	2757.24	8.45
	P05784 [376-400]	[R].LLEDGEDFSLNDALDSSNSMQTVQK.[T]	2xDeamidated [N11; N18]					8	0	2758.22	9.08
	P05784 [376-400]	[R].LLEDGEDFSLNDALDSSNSMQTVQK.[T]		1.59701e+09	1.2575e+09	2.43294e+09	1.4408e+09	89	0	2756.26	8.53
	P05784 [22-46]	[R].TPSQRVRPASSAASVYAGAGGSGSR.[I]	1xDeamidated [Q4]				2.17441e+06	8	1	2378.18	5.37
	P05784 [295-307]	[R].TLQTLEIDLDSMK.[N]		2.23839e+09	1.68129e+09	3.31204e+09	1.98964e+09	95	0	1506.77	3.04
	P05784 [295-323]	[R].TLQTLEIDLDSMKNQNINLENSLGDVEAR.[Y]		198377248	1.18581e+08	2.33919e+08	3.27319e+08	8	1	3273.63	8.88
	P05784 [295-323]	[R].TLQTLEIDLDSMKNQNINLENSLGDVEAR.[Y]	2xDeamidated [Q3; N21]					1	1	3275.59	8.9
	P05784 [295-323]	[R].TLQTLEIDLDSMKNQNINLENSLGDVEAR.[Y]	1xOxidation [M12]					3	1	3289.62	6.43
	P05784 [263-278]	[K].YWSQQIEESTTVVTTK.[S]		3.9208e+08	3.65372e+08	6.84632e+08	5.62721e+08	73	0	1899.93	4.45
	P05784 [324-346]	[R].YKAQMEQLNGVLLHLESELAQTR.[A]		1079355375	4.86329e+08	1.37639e+09	1.02097e+09	16	1	2671.39	9.06
	P05784 [324-346]	[R].YKAQMEQLNGVLLHLESELAQTR.[A]	1xDeamidated [N/Q]	334998884	1.50042e+08	4.29592e+08	1.77365e+08	22	1	2672.37	9.6
	P05784 [324-346]	[R].YKAQMEQLNGVLLHLESELAQTR.[A]	2xDeamidated [Q4; N9]					1	1	2673.36	9.76
	P05784 [324-346]	[R].YKAQMEQLNGVLLHLESELAQTR.[A]	1xOxidation [M5]	1.72472e+07	5.59407e+06	1.70438e+07		6	1	2687.38	6.33
	P05784 [324-346]	[R].YKAQMEQLNGVLLHLESELAQTR.[A]	1xDeamidated [N/Q]; 1xOxidation [M5]	5.43852e+06	1.36217e+06	5.19887e+06	2.10033e+06	6	1	2688.37	5.5
	P05784 [324-351]	[R].YKAQMEQLNGVLLHLESELAQTRAEGQR.[Q]		51615434	2.19198e+07	4.30468e+07	4.52604e+07	11	2	3212.65	7.21
	P05784 [364-374]	[K].VKLEAEIATYR.[R]		1.35978e+09	1.12796e+09	1.9091e+09	1.51937e+09	194	1	1292.72	3.19
	P05784 [27-46]	[R].VRPASSAASVYAGAGGSGSR.[I]		2.62897e+09	1.17461e+09	3.55216e+09	4.63772e+09	53	0	1807.9	4.56
	P05784 [169-179]	[R].QSVESDIHGLR.[K]		123748568	1.24185e+08	1.806e+08	2.4845e+08	8	0	1240.63	3.36
	P05784 [169-180]	[R].QSVESDIHGLRK.[V]		73501290	4.17615e+07	7.96115e+07	9.97006e+07	6	1	1368.72	3.25
	P05784 [294-307]	[R].RTLQTLEIDLDSMK.[N]		356821260	2.56629e+08	4.04506e+08	2.9157e+08	18	1	1662.87	5.01
	P05784 [294-307]	[R].RTLQTLEIDLDSMK.[N]	1xOxidation [M13]	2.06358e+06		1.25416e+07	1.00471e+06	4	1	1678.87	4.19
	P05784 [294-323]	[R].RTLQTLEIDLDSMKNQNINLENSLGDVEAR.[Y]		3.22082e+07	1.38072e+07	4.96646e+07	6.47664e+07	8	2	3429.73	10.14
	P05784 [294-323]	[R].RTLQTLEIDLDSMKNQNINLENSLGDVEAR.[Y]	1xDeamidated [Q16]	11392330	5.47808e+06			1	2	3430.71	10.73
	P05784 [279-293]	[K].SAEIRDAETTLTELR.[R]		48797002	2.21087e+07	1.07103e+07	1.56933e+08	6	1	1704.88	3.85
	P05784 [279-294]	[K].SAEIRDAETTLTELRR.[T]		1.52041e+08	8.44856e+07	2.07506e+07	4.99878e+08	10	2	1860.98	5.2
	P05784 [375-400]	[R].RLLEDGEDFSLNDALDSSNSMQTVQK.[T]		6.26318e+08	5.32721e+08	1.07533e+09	6.86526e+08	14	1	2912.36	9.48
	P05784 [375-400]	[R].RLLEDGEDFSLNDALDSSNSMQTVQK.[T]	1xDeamidated [N]	3.54291e+07	1.4372e+07	6.82751e+07	3.22645e+07	15	1	2913.34	9.36
	P05784 [375-400]	[R].RLLEDGEDFSLNDALDSSNSMQTVQK.[T]	2xDeamidated [N12; N19]					2	1	2914.33	8.72
	P05784 [375-400]	[R].RLLEDGEDFSLNDALDSSNSMQTVQK.[T]	1xOxidation [M21]	8.35354e+06	5.71064e+06	9.55558e+06	7.34909e+06	5	1	2928.35	8.43
	P05784 [352-365]	[R].QAQEYEALLNIKVK.[L]		5.69281e+06	4.91401e+06	7.70076e+06	1.44445e+07	6	1	1646.91	4.74
	P05784 [352-363]	[R].QAQEYEALLNIK.[V]		1979470919	1.71795e+09	2.97645e+09	2.30379e+09	19	0	1419.75	4.08
	P05784 [235-246]	[K].SQDLSKIMADIR.[A]		5.46789e+06	7.63023e+06	3.21804e+06	2.54859e+07	4	1	1376.72	3.89
	P05784 [235-255]	[K].SQDLSKIMADIRAQYEALAQK.[N]						3	2	2379.23	5.73
	P05784 [52-82]	[R].SVWGGSVGSAGLAGMGGIQTEKETMQDLNDR.[L]	1xOxidation [M]	61142386	4.59818e+07	5.76035e+07	7.21554e+07	18	1	3167.47	9.86
	P05784 [52-82]	[R].SVWGGSVGSAGLAGMGGIQTEKETMQDLNDR.[L]	1xDeamidated [N/Q]; 1xOxidation [M]	2.56312e+06	2.63011e+06	2.12535e+07	3.34698e+06	6	1	3168.46	10.46
	P05784 [52-82]	[R].SVWGGSVGSAGLAGMGGIQTEKETMQDLNDR.[L]	2xOxidation [M15; M25]					1	1	3183.47	4.05
	P05784 [52-89]	[R].SVWGGSVGSAGLAGMGGIQTEKETMQDLNDRLASYLDK.[V]						1	2	3941.9	9.26
	P05784 [52-82]	[R].SVWGGSVGSAGLAGMGGIQTEKETMQDLNDR.[L]	2xDeamidated [Q19; Q26]					2	1	3153.45	5.45
	P05784 [52-82]	[R].SVWGGSVGSAGLAGMGGIQTEKETMQDLNDR.[L]	1xDeamidated [N/Q]	5.00453e+07	2.77757e+06	7.59408e+07	5.49606e+07	13	1	3152.46	9.36
	P05784 [52-82]	[R].SVWGGSVGSAGLAGMGGIQTEKETMQDLNDR.[L]		1.20631e+09	1.21297e+09	1.63984e+09	1.4329e+09	20	1	3151.48	9.03
	P05784 [52-73]	[R].SVWGGSVGSAGLAGMGGIQTEK.[E]	1xDeamidated [Q19]; 1xOxidation [M15]					1	0	2065.99	5.69
	P05784 [52-73]	[R].SVWGGSVGSAGLAGMGGIQTEK.[E]		1.29994e+09	1.30277e+09	2.14976e+09	1.63063e+09	94	0	2049.01	6.25
	P05784 [52-73]	[R].SVWGGSVGSAGLAGMGGIQTEK.[E]	1xDeamidated [Q19]	54735.1	41003.5	417333	167176	7	0	2049.99	5.89
	P05784 [52-73]	[R].SVWGGSVGSAGLAGMGGIQTEK.[E]	1xOxidation [M15]	3.72455e+07	2.80968e+07	4.7101e+07	2.73713e+07	15	0	2065	6.03
	P05784 [258-278]	[R].EELDKYWSQQIEESTTVVTTK.[S]		110969258	1.02293e+08	1.97519e+08	1.42897e+08	12	1	2514.22	7.18
	P05784 [258-278]	[R].EELDKYWSQQIEESTTVVTTK.[S]	1xDeamidated [Q10]					2	1	2515.21	7.77
	P05784 [131-142]	[R].AQIFANSVDNAR.[I]		156032320	6.20826e+07	2.01298e+08	2.64119e+08	4	0	1305.65	3.22
	P05784 [131-142]	[R].AQIFANSVDNAR.[I]	1xDeamidated [N]	6.2688e+06	1.46779e+06	5.97973e+06	6.50122e+06	4	0	1306.64	3.55
	P05784 [326-346]	[K].AQMEQLNGVLLHLESELAQTR.[A]		2.51567e+09	1.75119e+09	4.11609e+09	1.94383e+09	38	0	2380.23	8.06
	P05784 [326-346]	[K].AQMEQLNGVLLHLESELAQTR.[A]	1xDeamidated [N/Q]	3.07572e+09	1.83183e+09	4.86399e+09	2.39074e+09	61	0	2381.21	7.53
	P05784 [326-346]	[K].AQMEQLNGVLLHLESELAQTR.[A]	2xDeamidated [N/Q]	453054				9	0	2382.2	7.38
	P05784 [326-346]	[K].AQMEQLNGVLLHLESELAQTR.[A]	1xOxidation [M3]	79412568	4.2324e+07	9.9327e+07	3.9072e+07	10	0	2396.22	7.37
	P05784 [326-346]	[K].AQMEQLNGVLLHLESELAQTR.[A]	1xDeamidated [N/Q]; 1xOxidation [M3]	56523833	3.38715e+07	9.21218e+07	3.69614e+07	13	0	2397.21	7.41
	P05784 [326-346]	[K].AQMEQLNGVLLHLESELAQTR.[A]	2xDeamidated [Q5; Q19]; 1xOxidation [M3]					1	0	2398.19	6.22
	P05784 [326-351]	[K].AQMEQLNGVLLHLESELAQTRAEGQR.[Q]		8668803	2.96522e+06	4.55224e+06	8.70811e+06	1	1	2921.49	4.93
	P05784 [7-26]	[R].STTFSTNYRSLGSVRTPSQR.[V]	2xDeamidated [N7; Q19]	1.47147e+06		5.64905e+06	4.86909e+06	5	2	2247.1	4.09
	P05784 [159-168]	[R].VKYETELAMR.[Q]		256837224	9.87754e+07	3.16084e+08	3.42775e+08	10	1	1239.64	2.97
	P05784 [295-307]	[R].TLQTLEIDLDSMK.[N]	1xOxidation [M12]	3.42801e+07	3.12412e+07	4.19119e+07	2.30318e+07	15	0	1522.77	2.73
	P05784 [411-419]	[R].VVSETNDTR.[V]		5.73021e+08	2.08042e+07	8.73769e+08	7.04516e+08	9	0	1020.5	1.88
	P05784 [366-374]	[K].LEAEIATYR.[R]		614525568	3.99538e+08	1.05188e+09	6.5914e+08	8	0	1065.56	3.15
	P05784 [143-151]; P19001 [154-162]	[RK].IVLQIDNAR.[L]		6.24234e+08	2.39504e+08	7.56267e+08	7.79445e+08	8	0	1041.61	2.49
	P05784 [411-419]	[R].VVSETNDTR.[V]	1xDeamidated [N6]		191920			5	0	1021.48	2.21
	P05784 [347-363]	[R].AEGQRQAQEYEALLNIK.[V]						1	1	1961.01	4.68
	P05784 [181-207]	[K].VVDDTNITRLQLETEIEALKEELLFMK.[K]	1xDeamidated [Q11]					1	2	3191.68	2.83
	P05784 [152-168]	[R].LAADDFRVKYETELAMR.[Q]		3.32643e+06	3.28904e+06	8.58778e+06	1.23181e+07	6	2	2028.02	4.33
	P05784 [364-375]	[K].VKLEAEIATYRR.[L]		399310276	2.28902e+08	4.42364e+08	4.0727e+08	12	2	1448.82	3.28
	P05784 [263-278]	[K].YWSQQIEESTTVVTTK.[S]	1xDeamidated [Q]	1.64122e+06		1.32015e+06	1.96307e+06	8	0	1900.92	3.51
	P05784 [190-200]	[R].LQLETEIEALK.[E]		1.38053e+06	1.17986e+06	3.25039e+06	3.38648e+06	3	0	1286.72	2.95
	P05784 [376-400]	[R].LLEDGEDFSLNDALDSSNSMQTVQK.[T]	3xDeamidated [N11; N18; Q21]			8.50038e+07	3.52808e+07	2	0	2759.21	4.31
	P05784 [83-91]	[R].LASYLDKVK.[S]		916667200	6.16156e+08	1.224e+09	1.12118e+09	10	1	1036.6	2.41
	P05784 [284-293]	[R].DAETTLTELR.[R]		1783221504	1.55052e+09	3.04703e+09	2.12076e+09	18	0	1148.58	2.86
	P05784 [7-21]	[R].STTFSTNYRSLGSVR.[T]	1xDeamidated [N7]	22788794	5.31423e+06	4.37369e+07	3.77389e+07	5	1	1676.82	3.53
	P05784 [7-15]	[R].STTFSTNYR.[S]		1.39783e+09	2.35609e+08	1.74235e+09	2.18365e+09	7	0	1076.5	2.11
	P05784 [284-294]	[R].DAETTLTELRR.[T]		1489278798	1.16339e+09	2.00171e+09	1.38288e+09	13	1	1304.68	3.48
	P05784 [295-307]	[R].TLQTLEIDLDSMK.[N]	1xDeamidated [Q3]	546086	260441	313988	253138	4	0	1507.76	3.3
	P05784 [247-255]	[R].AQYEALAQK.[N]		1286853120	1.26995e+09	2.26741e+09	1.67958e+09	10	0	1021.53	2.63
	P05784 [256-278]	[K].NREELDKYWSQQIEESTTVVTTK.[S]	3xDeamidated [N1; Q11; Q12]					1	2	2787.32	5.02
	P05784 [74-91]	[K].ETMQDLNDRLASYLDKVK.[S]		1.88841e+06			2.21283e+07	1	2	2139.08	3.21
	P05784 [143-151]; P19001 [154-162]	[RK].IVLQIDNAR.[L]	1xDeamidated [N7]	11909191	2.87496e+06	1.1736e+07	8.0981e+06	5	0	1042.59	2.76
	P05784 [181-189]	[K].VVDDTNITR.[L]		38577288	3.1862e+07	5.64715e+07	7.45088e+07	4	0	1032.53	2.63
	P05784 [352-363]	[R].QAQEYEALLNIK.[V]	1xDeamidated [N/Q]	8.20591e+06	7.95152e+06	1.01928e+07	6.97806e+06	2	0	1420.73	2.81
	P05784 [74-82]	[K].ETMQDLNDR.[L]		813184512	7.70708e+08	1.68891e+09	1.10855e+09	5	0	1121.49	2.74
	P05784 [47-82]	[R].ISVSRSVWGGSVGSAGLAGMGGIQTEKETMQDLNDR.[L]	1xDeamidated [Q24]					1	2	3694.78	5.34
	P05784 [159-168]	[R].VKYETELAMR.[Q]	1xOxidation [M9]	5286503		2.48399e+06	5.03252e+06	2	1	1255.64	2.37
	P05784 [7-15]	[R].STTFSTNYR.[S]	1xDeamidated [N7]	9976254	3.4398e+06	1.83157e+07	1.62157e+07	2	0	1077.48	2.95
	P05784 [74-82]	[K].ETMQDLNDR.[L]	1xDeamidated [N7]	20464220	1.52925e+07	4.42807e+07	2.48812e+07	2	0	1122.47	2.29
	P05784 [366-375]	[K].LEAEIATYRR.[L]		1.27447e+08	1.59655e+08	9.63344e+07	8.4453e+07	4	1	1221.66	2.98
	P05784 [92-98]	[K].SLETENR.[R]		559921778	4.78846e+07	9.1385e+08	5.81816e+08	9	0	848.411	1.34
	P05784 [263-278]	[K].YWSQQIEESTTVVTTK.[S]	2xDeamidated [Q4; Q5]					1	0	1901.9	2.7
	P05784 [161-168]	[K].YETELAMR.[Q]		11209133	5.24188e+06	1.39674e+07	1.82151e+07	2	0	1012.48	2.3
	Q9Z2K1 [193-199]; O76013 [173-179]; Q6IFX2 [174-180]; P13645 [229-235]; P05784 [152-158]; A1L317 [224-230]; P19001 [163-169]; Q61781 [201-207]	[RK].LAADDFR.[TLVMAIS]		294058449	2.0627e+08	4.29581e+08	3.58826e+08	4	0	807.4	1.91
	P05784 [118-124]	[R].DWGHYFK.[I]		93496832	4.40723e+07	1.24226e+08	1.57525e+08	4	0	952.431	2.43
	P13645 [157-163]; P05784 [83-89]; P35527 [164-170]; P19001 [94-100]	[R].LASYLDK.[V]		1.70485e+09	1.33336e+09	2.70785e+09	1.65489e+09	11	0	809.44	1.77
	P05784 [74-91]	[K].ETMQDLNDRLASYLDKVK.[S]	1xDeamidated [Q4]	8838771	4.84164e+06	4.62725e+06	1.27196e+07	1	2	2140.06	3.88
	P05784 [104-111]	[K].IREHLEKK.[G]		16067933	8.07646e+06	8.34881e+06	3.51619e+07	3	2	1052.62	2.22
	P05784 [247-255]	[R].AQYEALAQK.[N]	1xDeamidated [Q2]		4.76836e+06			1	0	1022.52	2.34
	P05784 [125-130]	[KR].LLEDLR.[WARN]		115948584	9.06418e+07	1.80279e+08	2.13574e+08	5	0	758.441	1.77
	P05784 [241-246]	[K].IMADIR.[A]		1500154240	1.3746e+09	2.45115e+09	2.2178e+09	5	0	718.392	1.53
	P05784 [83-98]	[R].LASYLDKVKSLETENR.[R]						1	2	1866	3.26
P11679	Keratin, type II cytoskeletal 8 OS=Mus musculus OX=10090 GN=Krt8 PE=1 SV=4	94	5.9699e+10	2.7991e+10	7.74791e+10	5.34909e+10	86	1707	74	0	54.5	cell organization and biogenesis;stress response;developmental processes;signal transduction;other biological processes	plasma membrane;other membranes;cytoskeleton;nucleus;other cell component	other molecular function	16691	ENSMUSG00000049382	mmu:16691; P11679; Q3KQK5; Q3TGI1; Q3TJE1; Q3TKY7; Q61463; Q61518; Q61519	Primary focal segmental glomerulosclerosis (FSGS); EGFR1 signaling pathway	Formation of the cornified envelope
	Positions in Master Proteins	Annotated Sequence	Modifications	Abundances (Normalized): F8: Sample	Abundances (Normalized): F9: Sample	Abundances (Normalized): F10: Sample	Abundances (Normalized): F11: Sample	# PSMs	# Missed Cleavages	Theo. MH+ [Da]	XCorr (by Search Engine): Sequest HT
	P11679 [480-490]	[K].LVSESSDVVSK.[-]		2.88681e+09	1.92855e+09	4.43788e+09	3.84462e+09	21	0	1149.6	2.33
	P11679 [323-334]	[R].LQAEIEALKGQR.[A]		1.09272e+09	7.49159e+08	1.58528e+09	9.12629e+08	14	1	1355.76	3.95
	Q8VED5 [228-237]; P11679 [183-192]; Q6IFZ6 [255-264]; P04264 [267-276]; Q922U2 [250-259]	[KR].NKYEDEINKR.[T]		170692200	1.10283e+08	2.45339e+08	1.32209e+08	8	2	1308.65	3.86
	P11679 [319-334]	[R].NINRLQAEIEALKGQR.[A]		194076979	1.14328e+08	2.57807e+08	1.88557e+08	13	2	1853.04	6.19
	P11679 [124-136]	[K].MLETKWSLLQQQK.[T]		3.80088e+06	2.70038e+06	1.97489e+06	3.5817e+07	3	1	1632.88	4.51
	P11679 [124-139]	[K].MLETKWSLLQQQKTSR.[S]					9.90082e+06	3	2	1977.06	5.62
	P11679 [399-420]	[R].KLLEGEESRLESGMQNMSIHTK.[T]		189316400	8.59807e+07	9.33151e+07	4.02819e+08	14	2	2517.24	7.08
	P11679 [359-368]	[K].LAELEAALQR.[A]		2.54647e+09	2.14513e+09	4.08768e+09	2.72293e+09	66	0	1113.63	3.04
	P11679 [388-398]	[K].LALDIEITTYR.[K]		6.07178e+08	2.89172e+08	1.53359e+09	5.18924e+08	140	0	1307.72	3.14
	P11679 [388-399]	[K].LALDIEITTYRK.[L]		3.36638e+08	2.43021e+08	5.25689e+08	3.56185e+08	154	1	1435.82	2.77
	P11679 [204-219]	[K].KDVDEAYMNKVELESR.[L]		9.92644e+06	5.11547e+06	1.68386e+07	1.29646e+07	8	2	1925.93	6.42
	P11679 [165-182]	[K].LKLEAELGNMQGLVEDFK.[N]		2.75091e+08	1.57725e+08	6.06498e+08	2.85314e+08	22	1	2034.06	6.66
	P11679 [165-182]	[K].LKLEAELGNMQGLVEDFK.[N]	1xDeamidated [N9]					4	1	2035.04	4.89
	P11679 [165-184]	[K].LKLEAELGNMQGLVEDFKNK.[Y]		8701868	1.24696e+07	1.15213e+07	1.04422e+07	2	2	2276.2	6.36
	P11679 [400-420]	[K].LLEGEESRLESGMQNMSIHTK.[T]	1xDeamidated [N/Q]	8.51747e+06	578671	1.03311e+07	9.75685e+06	7	1	2390.13	5.78
	P11679 [400-420]	[K].LLEGEESRLESGMQNMSIHTK.[T]		293204362	1.33738e+08	2.29895e+08	5.21477e+08	16	1	2389.15	5.79
	P11679 [167-182]	[K].LEAELGNMQGLVEDFK.[N]		3.94409e+07	3.33858e+07	8.41795e+07	4.82908e+07	9	0	1792.88	4.98
	P11679 [167-182]	[K].LEAELGNMQGLVEDFK.[N]	1xDeamidated [N/Q]					2	0	1793.86	4.54
	P11679 [167-184]	[K].LEAELGNMQGLVEDFKNK.[Y]						3	1	2035.02	3.35
	P11679 [220-231]	[R].LEGLTDEINFLR.[Q]		6.70379e+08	3.08034e+08	1.22357e+09	6.26126e+08	6	0	1419.75	3.99
	P11679 [408-420]	[R].LESGMQNMSIHTK.[T]		3.17539e+09	2.85995e+09	4.95974e+09	3.51463e+09	22	0	1475.7	3.8
	P11679 [408-420]	[R].LESGMQNMSIHTK.[T]	1xDeamidated [N/Q]	83294332	6.86844e+07	1.70258e+08	8.45273e+07	9	0	1476.68	3.95
	P11679 [408-420]	[R].LESGMQNMSIHTK.[T]	1xOxidation [M8]	38921944	3.20264e+07	4.92336e+07	3.49791e+07	8	0	1491.69	3.22
	P11679 [220-231]	[R].LEGLTDEINFLR.[Q]	1xDeamidated [N9]	3.75108e+06	2.04275e+06	5.29286e+06		2	0	1420.73	3.47
	P11679 [84-94]	[K].LEVDPNIQAVR.[T]		3.05562e+09	2.70215e+09	4.45965e+09	3.35357e+09	35	0	1253.68	2.59
	P11679 [84-98]	[K].LEVDPNIQAVRTQEK.[E]	1xDeamidated [Q13]	2.5282e+06		1.82725e+07	4.16467e+06	7	1	1740.91	3.82
	P11679 [84-102]	[K].LEVDPNIQAVRTQEKEQIK.[S]	1xDeamidated [Q13]			5.88199e+06	2.39159e+06	3	2	2239.19	5.03
	P11679 [421-463]	[K].TTSGYSGGLSSSYGGLTSPGFSYGMSSFQPGFGSAGGSNTFSR.[T]	2xDeamidated [Q29; N39]				4.18997e+06	4	0	4194.81	5.9
	P11679 [421-463]	[K].TTSGYSGGLSSSYGGLTSPGFSYGMSSFQPGFGSAGGSNTFSR.[T]	1xOxidation [M25]	25219776		2.85736e+07	1.41713e+07	7	0	4208.84	7.94
	P11679 [421-463]	[K].TTSGYSGGLSSSYGGLTSPGFSYGMSSFQPGFGSAGGSNTFSR.[T]	1xDeamidated [Q29]; 1xOxidation [M25]	62484276	1.53284e+07	9.10853e+07	9.62553e+07	3	0	4209.83	7.64
	P11679 [421-463]	[K].TTSGYSGGLSSSYGGLTSPGFSYGMSSFQPGFGSAGGSNTFSR.[T]	1xDeamidated [N/Q]	148620124	4.77634e+07	1.90499e+07	7.77297e+06	10	0	4193.83	7.62
	P11679 [421-463]	[K].TTSGYSGGLSSSYGGLTSPGFSYGMSSFQPGFGSAGGSNTFSR.[T]		462869335	7.70057e+07	7.55904e+08	6.6699e+08	17	0	4192.85	7.53
	P11679 [193-203]	[R].TEMENEFVLIK.[K]		108659664	8.7334e+07	1.97367e+08	1.44458e+08	4	0	1352.68	3.36
	P11679 [193-204]	[R].TEMENEFVLIKK.[D]		448385760	2.288e+08	7.26814e+08	5.91734e+08	13	1	1480.77	3.87
	P11679 [95-107]	[R].TQEKEQIKSLNNK.[F]						1	2	1559.84	3.14
	P11679 [129-139]	[K].WSLLQQQKTSR.[S]		1.65835e+06			1.24856e+07	3	1	1374.75	3.59
	P11679 [292-307]	[K].YEELQTLAGKHGDDLR.[R]				748329	2.04608e+07	3	1	1844.91	4.98
	P11679 [292-308]	[K].YEELQTLAGKHGDDLRR.[T]		4.04362e+06	2.34436e+06		4.05629e+07	8	2	2001.01	4.54
	P11679 [192-204]	[K].RTEMENEFVLIKK.[D]		25240898	9.88647e+06	2.66865e+07	2.45638e+07	4	2	1636.87	4.76
	P11679 [376-387]	[R].QLREYQELMNVK.[L]		14969810	7.8707e+06	2.65823e+07	1.93332e+07	7	1	1550.8	3.42
	P11679 [232-258]	[R].QIHEEEIRELQSQISDTSVVLSMDNSR.[S]		177149480	9.79727e+07	2.7738e+08	2.81474e+08	12	1	3143.53	9.02
	P11679 [232-258]	[R].QIHEEEIRELQSQISDTSVVLSMDNSR.[S]	1xDeamidated [Q]					3	1	3144.51	9.21
	P11679 [232-258]	[R].QIHEEEIRELQSQISDTSVVLSMDNSR.[S]	3xDeamidated [Q1; Q11; Q13]					1	1	3146.48	5.91
	P11679 [232-258]	[R].QIHEEEIRELQSQISDTSVVLSMDNSR.[S]	1xOxidation [M23]	3028076	2.05887e+06		5.49923e+06	5	1	3159.52	7.94
	P11679 [232-258]	[R].QIHEEEIRELQSQISDTSVVLSMDNSR.[S]	1xDeamidated [Q13]; 1xOxidation [M23]					1	1	3160.51	7.5
	P11679 [232-258]	[R].QIHEEEIRELQSQISDTSVVLSMDNSR.[S]	2xDeamidated [Q1; Q11]; 1xOxidation [M23]					1	1	3161.49	7.04
	P11679 [280-291]	[R].SRAEAETMYQIK.[Y]		825316832	5.80885e+08	1.25712e+09	9.99804e+08	7	1	1426.7	3.51
	P11679 [280-301]	[R].SRAEAETMYQIKYEELQTLAGK.[H]		2.83828e+08	1.62504e+08	9.64896e+07	1.29703e+09	18	2	2559.28	8.69
	P11679 [280-301]	[R].SRAEAETMYQIKYEELQTLAGK.[H]	1xOxidation [M8]	7.2563e+06	7.85617e+06	1.54253e+06	2.49104e+07	9	2	2575.27	7.32
	P11679 [280-301]	[R].SRAEAETMYQIKYEELQTLAGK.[H]	1xDeamidated [Q10]; 1xOxidation [M8]					1	2	2576.25	6.95
	P11679 [280-301]	[R].SRAEAETMYQIKYEELQTLAGK.[H]	1xDeamidated [Q10]					3	2	2560.26	5.86
	P11679 [259-270]	[R].SLDMDGIIAEVR.[A]		4.41182e+09	3.82917e+09	6.27554e+09	5.10611e+09	111	0	1318.67	2.5
	P11679 [259-270]	[R].SLDMDGIIAEVR.[A]	1xOxidation [M4]	42432800	3.66526e+07	4.12876e+07	4.12505e+07	18	0	1334.66	3.13
	P11679 [140-155]	[R].SNMDNMFESYINNLRR.[Q]	1xDeamidated [N]	1.02357e+07	1.24081e+06	1.52826e+07	6.1061e+06	7	1	2004.89	4.56
	P11679 [140-155]	[R].SNMDNMFESYINNLRR.[Q]		442560064	1.70969e+08	6.54798e+08	4.87724e+08	9	1	2003.91	3.85
	P11679 [140-154]	[R].SNMDNMFESYINNLR.[R]	1xOxidation [M]	4.14863e+06		5.49713e+06		6	0	1863.8	3.93
	P11679 [140-154]	[R].SNMDNMFESYINNLR.[R]	1xDeamidated [N]	7.55142e+06	4.23294e+06	2.22002e+07	6.81082e+06	10	0	1848.79	4.44
	P11679 [140-154]	[R].SNMDNMFESYINNLR.[R]		142331344	7.99581e+07	3.06152e+08	1.47619e+08	8	0	1847.81	3.62
	P11679 [103-114]	[K].SLNNKFASFIDK.[V]					3.13998e+06	2	1	1383.73	2.99
	P11679 [103-116]	[K].SLNNKFASFIDKVR.[F]		5.41397e+07	2.92564e+07	2.23937e+07	3.39042e+08	11	2	1638.9	4.46
	P11679 [103-116]	[K].SLNNKFASFIDKVR.[F]	1xDeamidated [N]	1.58929e+06			1.14396e+07	4	2	1639.88	3.68
	P11679 [240-258]	[R].ELQSQISDTSVVLSMDNSR.[S]		1.0523e+08	5.7396e+07	1.80191e+08	1.17422e+08	45	0	2109.01	5.73
	P11679 [240-258]	[R].ELQSQISDTSVVLSMDNSR.[S]	1xDeamidated [N/Q]			6.07243e+06		16	0	2110	6.23
	P11679 [240-258]	[R].ELQSQISDTSVVLSMDNSR.[S]	1xOxidation [M15]	6.24259e+06	1.51607e+06	3.17288e+06	3.83151e+06	6	0	2125.01	5.73
	P11679 [205-219]	[K].DVDEAYMNKVELESR.[L]		2.14817e+08	1.26789e+08	3.41425e+08	2.71523e+08	18	1	1797.83	5.25
	P11679 [205-219]	[K].DVDEAYMNKVELESR.[L]	1xDeamidated [N8]	1.38906e+06	1.33733e+06	4.68217e+06	1.46357e+06	4	1	1798.82	4.02
	P11679 [205-219]	[K].DVDEAYMNKVELESR.[L]	1xOxidation [M7]	1.95933e+06		4.28033e+06	872775	6	1	1813.83	4.24
	P11679 [205-231]	[K].DVDEAYMNKVELESRLEGLTDEINFLR.[Q]		49180007	3.65141e+07	7.07453e+07	7.53382e+07	9	2	3198.56	6.38
	P11679 [348-368]	[R].GEMAIKDAQTKLAELEAALQR.[A]		3.49916e+06		5.59011e+06	2.17864e+06	6	2	2286.21	6.02
	P11679 [348-358]	[R].GEMAIKDAQTK.[L]		60778020	4.5478e+07	1.28381e+08	5.15448e+07	4	1	1191.6	2.95
	P11679 [117-128]; Q9DCV7 [105-116]	[R].FLEQQNKMLETK.[W]		2575888			1.94548e+07	3	1	1508.78	4.2
	P11679 [117-136]	[R].FLEQQNKMLETKWSLLQQQK.[T]					7.97777e+06	1	2	2520.33	7.07
	P11679 [282-301]	[R].AEAETMYQIKYEELQTLAGK.[H]		69234080	3.34921e+07		4.09801e+08	8	1	2316.14	8.57
	P11679 [282-301]	[R].AEAETMYQIKYEELQTLAGK.[H]	1xOxidation [M6]	5.11084e+06	1.24995e+06		7.0078e+06	2	1	2332.14	4.6
	P11679 [282-307]	[R].AEAETMYQIKYEELQTLAGKHGDDLR.[R]					3.74452e+07	5	2	3009.46	9.07
	P11679 [335-347]	[R].ASLEAAIADAEQR.[G]		2482876605	2.05705e+09	3.84317e+09	2.72951e+09	41	0	1344.68	3.86
	P11679 [335-353]	[R].ASLEAAIADAEQRGEMAIK.[D]		5.01657e+07	3.15585e+07	6.69862e+07	3.53393e+07	8	1	1974	6.16
	P11679 [335-358]	[R].ASLEAAIADAEQRGEMAIKDAQTK.[L]		4.18689e+08	1.85209e+08	5.64105e+08	2.27707e+08	10	2	2517.26	7.66
	P11679 [335-358]	[R].ASLEAAIADAEQRGEMAIKDAQTK.[L]	1xDeamidated [Q12]					2	2	2518.25	8.05
	P11679 [50-94]	[R].GSMGTGVGLGGFGGAGVGGITAVTVNQSLLSPLKLEVDPNIQAVR.[T]	1xDeamidated [N/Q]	853798	834244	1.04454e+06	4.45928e+06	27	1	4295.27	9.16
	P11679 [50-94]	[R].GSMGTGVGLGGFGGAGVGGITAVTVNQSLLSPLKLEVDPNIQAVR.[T]		4.49453e+08	3.25922e+08	3.04845e+08	1.41547e+09	52	1	4294.29	10
	P11679 [50-83]	[R].GSMGTGVGLGGFGGAGVGGITAVTVNQSLLSPLK.[L]	1xDeamidated [N/Q]; 1xOxidation [M3]	1.72372e+07	1.35829e+07	1.10919e+08	1.22946e+08	16	0	3076.6	3.67
	P11679 [50-83]	[R].GSMGTGVGLGGFGGAGVGGITAVTVNQSLLSPLK.[L]	1xOxidation [M3]	30363834	4.15876e+07	5.96952e+07	3.98914e+07	13	0	3075.61	7.34
	P11679 [50-83]	[R].GSMGTGVGLGGFGGAGVGGITAVTVNQSLLSPLK.[L]	1xDeamidated [N/Q]		32540.7	25864.2	50865.9	7	0	3060.6	5.89
	P11679 [50-83]	[R].GSMGTGVGLGGFGGAGVGGITAVTVNQSLLSPLK.[L]		9.85378e+08	1.11164e+09	1.53189e+09	1.25227e+09	113	0	3059.62	6.25
	P11679 [50-94]	[R].GSMGTGVGLGGFGGAGVGGITAVTVNQSLLSPLKLEVDPNIQAVR.[T]	2xDeamidated [N/Q]					11	1	4296.25	8.73
	P11679 [50-94]	[R].GSMGTGVGLGGFGGAGVGGITAVTVNQSLLSPLKLEVDPNIQAVR.[T]	1xOxidation [M3]	13269080	1.28008e+07		3.37171e+07	8	1	4310.28	9.2
	P11679 [282-291]	[R].AEAETMYQIK.[Y]		2306550228	1.93206e+09	3.65265e+09	2.36149e+09	18	0	1183.57	2.94
	P11679 [193-204]	[R].TEMENEFVLIKK.[D]	1xOxidation [M3]	12173322	6.05995e+06	8.88747e+06	8.91545e+06	7	1	1496.77	3.38
	P11679 [155-164]	[R].RQLEALGQEK.[L]		17395617	1.21533e+07	3.43214e+07	2.37351e+07	4	1	1171.64	3.09
	P11679 [292-301]	[K].YEELQTLAGK.[H]		2569268534	2.31303e+09	3.74133e+09	2.53958e+09	35	0	1151.59	2.49
	P11679 [309-318]	[R].TKTEISEMNR.[N]		1.37664e+09	1.01176e+09	2.54952e+09	1.31065e+09	10	1	1208.59	2.85
	P11679 [124-139]	[K].MLETKWSLLQQQKTSR.[S]	1xDeamidated [Q12]					1	2	1978.04	4.98
	P11679 [259-279]	[R].SLDMDGIIAEVRAQYEDIANR.[S]					3.02701e+07	1	1	2379.16	3.61
	P11679 [399-407]; Q9DCV7 [388-396]; P20152 [402-410]	[R].KLLEGEESR.[IL]		1058468928	8.25064e+08	1.62573e+09	1.04796e+09	6	1	1060.56	2.87
	P11679 [323-331]	[R].LQAEIEALK.[G]		2.11441e+09	1.87829e+09	3.19146e+09	2.10061e+09	20	0	1014.58	3.51
	P11679 [156-166]	[R].QLEALGQEKLK.[L]		1.21599e+06		1.22341e+06	1.92086e+06	2	1	1256.72	3.27
	P11679 [282-291]	[R].AEAETMYQIK.[Y]	1xOxidation [M6]	27167286	2.65168e+07	4.29957e+07	2.25224e+07	5	0	1199.56	2.75
	P50446 [436-444]; P11679 [379-387]; Q3UV17 [451-459]	[RK].EYQELMNVK.[L]		2.14936e+09	1.72912e+09	3.3335e+09	2.01555e+09	32	0	1153.56	2.69
	P11679 [335-353]	[R].ASLEAAIADAEQRGEMAIK.[D]	1xDeamidated [Q12]; 1xOxidation [M16]	7978372			3.35177e+06	1	1	1990.97	4.22
	Q8VED5 [228-236]; P11679 [183-191]; Q6IFZ6 [255-263]; P04264 [267-275]; Q922U2 [250-258]	[KR].NKYEDEINK.[R]		4.05599e+06	1.61116e+07	1.08637e+07	8.12567e+06	4	1	1152.55	3.6
	Q9R0H5 [142-150]; P50446 [163-171]; P04104 [199-207]; Q8VED5 [150-158]; P07744 [157-165]; P11679 [108-116]; P35908 [195-203]; Q6IFZ6 [178-186]; Q3UV17 [176-184]; Q9DCV7 [96-104]; Q922U2 [173-181]	[K].FASFIDKVR.[F]		1.63955e+09	9.27144e+08	1.57458e+09	2.74975e+09	10	1	1082.6	2.56
	P11679 [95-102]	[R].TQEKEQIK.[S]		3.02081e+08	1.08198e+07	4.9885e+08	5.304e+08	3	1	1003.54	1.65
	P11679 [41-49]	[R].VGSSSSSFR.[G]		1.50707e+09	6.6003e+08	2.49564e+09	2.33832e+09	14	0	913.437	2.16
	P11679 [232-239]	[R].QIHEEEIR.[E]		143825004	8.47873e+07	3.02963e+08	1.80738e+08	8	0	1053.53	2.12
	P11679 [477-490]	[R].DGKLVSESSDVVSK.[-]		111202400	4.19393e+07	2.6571e+07	4.32658e+08	1	1	1449.74	2.86
	P11679 [335-358]	[R].ASLEAAIADAEQRGEMAIKDAQTK.[L]	1xOxidation [M16]	8.45135e+06	6.03057e+06	7.92729e+06	3.35787e+06	7	2	2533.26	4.06
	P11679 [309-318]	[R].TKTEISEMNR.[N]	1xOxidation [M8]	1.38322e+07	7.5151e+06	2.19148e+07	9.97501e+06	6	1	1224.59	2.38
	P11679 [271-279]; Q922U2 [338-346]	[KR].AQYEDIANR.[S]		1996998400	1.36092e+09	3.53248e+09	2.79522e+09	9	0	1079.51	2.48
	P11679 [193-204]	[R].TEMENEFVLIKK.[D]	1xDeamidated [N5]			2.87434e+06	8.95515e+06	2	1	1481.76	3.06
	P11679 [311-318]	[K].TEISEMNR.[N]		441887104	2.91303e+08	9.20969e+08	4.67831e+08	4	0	979.451	2.51
	P50446 [436-444]; P11679 [379-387]; Q3UV17 [451-459]	[RK].EYQELMNVK.[L]	1xDeamidated [N7]	3.15081e+06	5.00669e+06	1.28811e+07	6.96569e+06	3	0	1154.54	3
	P11679 [156-164]	[R].QLEALGQEK.[L]		165907936	1.16499e+08	3.16864e+08	2.37632e+08	3	0	1015.54	3.18
	P50446 [242-249]; P04104 [278-285]; Q8VED5 [230-237]; P11679 [185-192]; P35908 [274-281]; Q6IFZ6 [257-264]; P04264 [269-276]; Q922U2 [252-259]	[KR].YEDEINKR.[TA]		11074288	9.66556e+06	2.28609e+07	1.18501e+07	4	1	1066.52	2.09
	P11679 [129-136]	[K].WSLLQQQK.[T]		2870177475	2.34415e+09	3.91245e+09	3.34071e+09	14	0	1030.57	2.7
	P11679 [335-353]	[R].ASLEAAIADAEQRGEMAIK.[D]	1xOxidation [M16]			3.41783e+06		1	1	1989.99	3.66
	P11679 [319-331]	[R].NINRLQAEIEALK.[G]		1.12232e+07	6.55586e+06	1.62527e+07	1.0881e+07	6	1	1511.85	2.8
	P11679 [400-407]; Q9DCV7 [389-396]; P20152 [403-410]	[KR].LLEGEESR.[IL]		1175111808	9.23695e+08	1.91475e+09	1.16965e+09	6	0	932.468	1.82
	P11679 [24-32]	[R].SFTSGPGAR.[I]		1466228992	4.96819e+08	1.99505e+09	1.94988e+09	4	0	879.432	1.87
	P11679 [50-94]	[R].GSMGTGVGLGGFGGAGVGGITAVTVNQSLLSPLKLEVDPNIQAVR.[T]	3xDeamidated [N26; Q27; N40]					1	1	4297.24	5.15
	P11679 [259-281]	[R].SLDMDGIIAEVRAQYEDIANRSR.[A]						1	2	2622.29	3.78
	P11679 [400-420]	[K].LLEGEESRLESGMQNMSIHTK.[T]	1xDeamidated [N/Q]; 1xOxidation [M16]					2	1	2406.13	3.15
	P11679 [400-420]	[K].LLEGEESRLESGMQNMSIHTK.[T]	1xOxidation [M]	1.29884e+06	806690	1.5075e+06	3.45987e+06	3	1	2405.14	2.73
	P11679 [280-291]	[R].SRAEAETMYQIK.[Y]	1xOxidation [M8]	9.83002e+06	8.97076e+06	9.89048e+06	9.88597e+06	7	1	1442.69	3.23
	P11679 [33-40]	[R].ISSSSFSR.[V]		1.78329e+09	4.95275e+08	2.73054e+09	2.89372e+09	13	0	870.432	2.18
	P11679 [359-370]	[K].LAELEAALQRAK.[Q]	1xDeamidated [Q9]	1.20705e+06	1.06809e+06	675896	2.73403e+06	3	1	1313.74	3.09
	P11679 [205-213]	[K].DVDEAYMNK.[V]		13184162	1.27478e+07	3.63046e+07	2.406e+07	4	0	1084.46	2.21
	P50446 [436-444]; P11679 [379-387]; Q3UV17 [451-459]	[RK].EYQELMNVK.[L]	1xOxidation [M6]	18192700	1.64474e+07	1.96684e+07	1.14935e+07	4	0	1169.55	2.17
	P11679 [240-258]	[R].ELQSQISDTSVVLSMDNSR.[S]	1xDeamidated [Q5]; 1xOxidation [M15]				2.16788e+06	1	0	2125.99	3.87
	P11679 [311-318]	[K].TEISEMNR.[N]	1xOxidation [M6]	4.02061e+06	2.15756e+06	6.09853e+06	3.10652e+06	3	0	995.446	1.32
	P11679 [12-18]	[K].MSTSGPR.[A]		5.88021e+08	9.05082e+06	8.83268e+08	5.56625e+08	4	0	735.345	1.59
	P11679 [192-203]	[K].RTEMENEFVLIK.[K]		4.13174e+06		9.01164e+06	4.31159e+06	3	1	1508.78	3.22
	P11679 [348-358]	[R].GEMAIKDAQTK.[L]	1xOxidation [M3]	23010966		3.33829e+07	1.98717e+07	2	1	1207.6	3.09
	P11679 [50-94]	[R].GSMGTGVGLGGFGGAGVGGITAVTVNQSLLSPLKLEVDPNIQAVR.[T]	2xDeamidated [N26; N40]; 1xOxidation [M3]					1	1	4312.25	3.1
	P11679 [302-308]	[K].HGDDLRR.[T]		494614272	4.7615e+07	8.70185e+08	4.29705e+08	3	1	868.438	2.36
	P11679 [308-318]	[R].RTKTEISEMNR.[N]						2	2	1364.7	2.07
	P50446 [426-432]; P11679 [369-375]; Q0VBK2 [355-361]; Q922U2 [436-442]	[KR].AKQDMAR.[QL]		4966468		5.42507e+06	8.07208e+06	3	1	819.414	2.24
	Q9R0H5 [142-148]; P50446 [163-169]; P04104 [199-205]; Q8VED5 [150-156]; P07744 [157-163]; P11679 [108-114]; P35908 [195-201]; Q6IFZ6 [178-184]; Q3UV17 [176-182]; Q9DCV7 [96-102]; Q922U2 [173-179]	[KR].FASFIDK.[V]		2.54115e+09	2.139e+09	4.0924e+09	2.93638e+09	20	0	827.43	1.97
	P50446 [172-178]; Q8VED5 [159-165]; P07744 [166-172]; P11679 [117-123]; Q3UV17 [185-191]; Q9DCV7 [105-111]; Q922U2 [182-188]; P20152 [123-129]	[R].FLEQQNK.[ALIVM]		2323349504	2.26121e+09	3.76645e+09	3.23692e+09	2	0	906.468	1.73
	P11679 [400-420]	[K].LLEGEESRLESGMQNMSIHTK.[T]	2xDeamidated [Q14; N15]					1	1	2391.12	2.58
P99027	60S acidic ribosomal protein P2 OS=Mus musculus OX=10090 GN=Rplp2 PE=1 SV=3	92	1.31231e+08	6.017e+07	2.47994e+07	3.56739e+07	7	37	7	0	11.6	protein metabolism;other metabolic processes	cytosol;translational apparatus;other cell component	other molecular function	67186	ENSMUSG00000025508	mmu:67186; P99027; Q3TKY3; Q9CQ99; Q9CZJ8	Cytoplasmic ribosomal proteins	Major pathway of rRNA processing in the nucleolus and cytosol; SRP-dependent cotranslational protein targeting to membrane; L13a-mediated translational silencing of Ceruloplasmin expression; Formation of a pool of free 40S subunits; GTP hydrolysis and joining of the 60S ribosomal subunit; Nonsense Mediated Decay (NMD) independent of the Exon Junction Complex (EJC); Nonsense Mediated Decay (NMD) e…
	Positions in Master Proteins	Annotated Sequence	Modifications	Abundances (Normalized): F8: Sample	Abundances (Normalized): F9: Sample	Abundances (Normalized): F10: Sample	Abundances (Normalized): F11: Sample	# PSMs	# Missed Cleavages	Theo. MH+ [Da]	XCorr (by Search Engine): Sequest HT
	P99027 [25-41]	[K].KILDSVGIEADDDRLNK.[V]		12292651	9.74966e+06	3.15063e+06	5.44368e+06	7	2	1901	5.31
	P99027 [26-38]	[K].ILDSVGIEADDDR.[L]		4.30172e+06	4.38695e+06		2.31466e+06	4	0	1417.68	3.84
	P99027 [26-41]	[K].ILDSVGIEADDDRLNK.[V]		2.40865e+07	1.646e+07	3.80598e+06	9.04239e+06	6	1	1772.9	3.81
	P99027 [26-41]	[K].ILDSVGIEADDDRLNK.[V]	1xDeamidated [N15]					1	1	1773.89	4.33
	P99027 [62-94]	[K].LASVPAGGAVAVSAAPGSAAPAAGSAPAAAEEK.[K]		46027270	3.46246e+07	9.35227e+06	1.58635e+07	9	0	2774.43	6.96
	P99027 [3-21]	[R].YVASYLLAALGGNSSPSAK.[D]		40568370	2.84695e+07	1.27965e+07	1.58627e+07	7	0	1868.98	5.25
	P99027 [3-21]	[R].YVASYLLAALGGNSSPSAK.[D]	1xDeamidated [N13]					1	0	1869.96	2.46
	P99027 [99-115]	[K].KEESEESDDDMGFGLFD.[-]		3.95417e+06				1	1	1949.76	4.64
	P99027 [42-61]	[K].VISELNGKNIEDVIAQGVGK.[L]	1xDeamidated [Q16]					1	1	2084.12	4.54
P20152	Vimentin OS=Mus musculus OX=10090 GN=Vim PE=1 SV=3	92	2.00219e+10	1.33816e+10	1.49767e+10	1.98395e+10	70	992	65	0	53.7	cell organization and biogenesis;stress response;developmental processes;signal transduction;other biological processes	plasma membrane;other membranes;cytosol;cytoskeleton;nucleus;other cytoplasmic organelle;other cell component	cytoskeletal activity;nucleic acid binding activity;other molecular function	22352	ENSMUSG00000026728	mmu:22352; O08704; P20152; Q8CCH1	Spinal cord injury; Primary focal segmental glomerulosclerosis (FSGS); Alpha 6 beta 4 integrin signaling pathway	Striated Muscle Contraction; Aggrephagy; Caspase-mediated cleavage of cytoskeletal proteins; RHOBTB1 GTPase cycle
	Positions in Master Proteins	Annotated Sequence	Modifications	Abundances (Normalized): F8: Sample	Abundances (Normalized): F9: Sample	Abundances (Normalized): F10: Sample	Abundances (Normalized): F11: Sample	# PSMs	# Missed Cleavages	Theo. MH+ [Da]	XCorr (by Search Engine): Sequest HT
	P20152 [411-424]	[R].ISLPLPTFSSLNLR.[GE]		1.49754e+09	8.25755e+08	1.31487e+09	2.1964e+09	20	0	1557.9	3.02
	P20152 [411-424]	[R].ISLPLPTFSSLNLR.[GE]	1xDeamidated [N12]	2.13411e+07	1.55976e+07	2.17671e+07	2.15555e+07	5	0	1558.88	3.97
	P20152 [79-97]	[R].LLQDSVDFSLADAINTEFK.[N]		2.54384e+08	3.17838e+08	3.16734e+08	3.59139e+08	185	0	2126.07	3.7
	P20152 [79-97]	[R].LLQDSVDFSLADAINTEFK.[N]	1xDeamidated [N/Q]	290734	942068	654783		5	0	2127.05	5.6
	P20152 [79-100]	[R].LLQDSVDFSLADAINTEFKNTR.[T]		3.07709e+07	3.20685e+07	1.69119e+07	9.77499e+07	11	1	2497.26	7.01
	P20152 [79-100]	[R].LLQDSVDFSLADAINTEFKNTR.[T]	1xDeamidated [N/Q]	227742	225785			7	1	2498.24	7.61
	P20152 [189-217]	[K].LQEEMLQREEAESTLQSFRQDVDNASLAR.[L]		88114944	9.78845e+07	5.73944e+07	1.66006e+08	9	2	3393.63	3.84
	P20152 [189-207]	[K].LQEEMLQREEAESTLQSFR.[Q]		4.79053e+08	4.56505e+08	4.32709e+08	4.18738e+08	15	1	2324.12	4.77
	P20152 [365-378]	[R].LQDEIQNMKEEMAR.[H]		352035920	2.55072e+08	2.48172e+08	3.47526e+08	10	1	1734.81	4.7
	P20152 [14-36]	[R].MFGGSGTSSRPSSNRSYVTTSTR.[T]	1xDeamidated [N14]			4.02419e+06	4.10957e+06	2	1	2424.12	4.48
	P20152 [391-401]	[K].MALDIEIATYR.[K]		7.38952e+07	1.12242e+08	1.15873e+08	7.74426e+07	44	0	1295.67	3.58
	P20152 [236-270]	[K].KLHDEEIQELQAQIQEQHVQIDVDVSKPDLTAALR.[D]		6.26899e+08	5.79114e+08	5.16987e+08	5.11002e+08	42	1	4037.09	12.87
	P20152 [236-270]	[K].KLHDEEIQELQAQIQEQHVQIDVDVSKPDLTAALR.[D]	1xDeamidated [Q]	3.70434e+06	1.73234e+07	1.59277e+08	926097	9	1	4038.08	13.48
	P20152 [236-270]	[K].KLHDEEIQELQAQIQEQHVQIDVDVSKPDLTAALR.[D]	2xDeamidated [Q]					3	1	4039.06	5.34
	P20152 [223-236]	[R].KVESLQEEIAFLKK.[L]		504734628	5.09096e+08	4.05974e+08	4.50574e+08	27	2	1661.95	4.56
	P20152 [223-235]	[R].KVESLQEEIAFLK.[K]		789675424	9.32068e+08	8.5882e+08	8.75006e+08	12	1	1533.85	5.38
	P46660 [375-386]; P20152 [379-390]	[R].HLREYQDLLNVK.[M]		1.88412e+07	2.40556e+07	1.16868e+07	4.30789e+07	6	1	1527.83	3.21
	P20152 [237-270]	[K].LHDEEIQELQAQIQEQHVQIDVDVSKPDLTAALR.[D]		5.25525e+08	4.56201e+08	6.26668e+08	3.76907e+08	54	0	3909	12.96
	P20152 [237-270]	[K].LHDEEIQELQAQIQEQHVQIDVDVSKPDLTAALR.[D]	1xDeamidated [Q]	6.72905e+06	2.97005e+06			6	0	3909.98	6.93
	P20152 [130-143]	[K].ILLAELEQLKGQGK.[S]		1.08433e+09	1.25497e+09	7.62563e+08	2.64739e+09	25	1	1539.91	4.3
	P20152 [130-139]	[K].ILLAELEQLK.[G]		2.40185e+09	2.03779e+09	2.12125e+09	1.66202e+09	19	0	1169.71	2.59
	P20152 [446-466]	[K].TVETRDGQVINETSQHHDDLE.[-]		2559697	1.02237e+07		2.93803e+07	11	1	2423.11	6.68
	P20152 [446-466]	[K].TVETRDGQVINETSQHHDDLE.[-]	1xDeamidated [Q]	3427255		8.31704e+06	1.0334e+07	4	1	2424.09	5.35
	P20152 [224-235]	[K].VESLQEEIAFLK.[K]		26369022	4.57218e+07	2.27031e+07	4.1859e+07	7	0	1405.76	3.41
	P20152 [224-236]	[K].VESLQEEIAFLKK.[L]		23214625	2.37715e+07	1.29699e+07	1.92971e+07	7	1	1533.85	3.51
	P20152 [171-184]	[R].VEVERDNLAEDIMR.[L]		925046032	1.07942e+09	1.01765e+09	1.04539e+09	16	1	1688.83	4.35
	P20152 [101-113]	[R].TNEKVELQELNDR.[F]		660762560	8.15879e+08	5.23601e+08	1.01715e+09	10	1	1587.8	4.54
	P20152 [101-113]	[R].TNEKVELQELNDR.[F]	1xDeamidated [N/Q]	25334021	3.28242e+07	1.97346e+07	3.32974e+07	11	1	1588.78	4.87
	P20152 [101-120]	[R].TNEKVELQELNDRFANYIDK.[V]					3.74252e+07	3	2	2439.22	7.94
	P20152 [322-342]	[R].QVQSLTCEVDALKGTNESLER.[Q]		3.82122e+06			1.28072e+07	3	1	2320.14	5.67
	P20152 [159-168]	[R].RQVDQLTNDK.[A]		44626554	6.72022e+07	5.13145e+07	4.40042e+07	4	1	1216.63	3.83
	P20152 [144-155]	[K].SRLGDLYEEEMR.[E]					5.24122e+06	2	1	1497.7	4.05
	P20152 [293-304]	[K].SKFADLSEAANR.[N]		5492672	7.94347e+06	1.18475e+06	5.07799e+07	8	1	1308.65	3.34
	P20152 [293-310]	[K].SKFADLSEAANRNNDALR.[Q]		3.16813e+06	3.41109e+06		2.53143e+07	4	2	1991.99	3.32
	P20152 [51-64]	[R].SLYSSSPGGAYVTR.[S]		8.39548e+08	4.5903e+08	7.03806e+08	1.08774e+09	15	0	1444.71	3.32
	P20152 [346-364]	[R].EMEENFALEAANYQDTIGR.[L]		1.72591e+08	2.28281e+08	1.59123e+08	2.15685e+08	19	0	2200.98	6.54
	P20152 [346-364]	[R].EMEENFALEAANYQDTIGR.[L]	1xDeamidated [N]	178622	112004			4	0	2201.97	6.48
	P20152 [346-364]	[R].EMEENFALEAANYQDTIGR.[L]	1xOxidation [M2]	7.34521e+06	7.23415e+06	3.06973e+06	5.94255e+06	8	0	2216.98	5.77
	P20152 [346-378]	[R].EMEENFALEAANYQDTIGRLQDEIQNMKEEMAR.[H]		6446151	1.44888e+07	1.11342e+07	3.23745e+07	6	2	3916.78	7.28
	P20152 [346-378]	[R].EMEENFALEAANYQDTIGRLQDEIQNMKEEMAR.[H]	2xDeamidated [N/Q]					3	2	3918.75	7.54
	P20152 [187-207]	[R].EKLQEEMLQREEAESTLQSFR.[Q]	1xDeamidated [Q9]					1	2	2582.24	2.39
	P20152 [187-207]	[R].EKLQEEMLQREEAESTLQSFR.[Q]		155220813	1.41352e+08	1.36651e+08	1.49332e+08	10	2	2581.26	2.84
	P20152 [187-207]	[R].EKLQEEMLQREEAESTLQSFR.[Q]	1xOxidation [M7]					1	2	2597.25	5.05
	P20152 [197-207]	[R].EEAESTLQSFR.[Q]		221548192	2.47084e+08	1.56106e+08	1.95989e+08	10	0	1296.61	3.12
	P20152 [295-310]	[K].FADLSEAANRNNDALR.[Q]		2.22736e+07	3.52492e+07	4.28469e+06	1.82925e+08	8	1	1776.86	3.05
	P20152 [425-439]	[R].ETNLESLPLVDTHSK.[R]		1064357808	1.46515e+09	9.57576e+08	1.63913e+09	20	0	1682.86	3.1
	P20152 [425-439]	[R].ETNLESLPLVDTHSK.[R]	1xDeamidated [N3]	8.45071e+06	1.02368e+07	1.03887e+07	1.07047e+07	9	0	1683.84	3.62
	P20152 [425-440]	[R].ETNLESLPLVDTHSKR.[T]		6.54401e+07	6.95841e+07	1.72979e+07	3.58408e+08	10	1	1838.96	4.17
	P20152 [123-143]	[R].FLEQQNKILLAELEQLKGQGK.[S]		40860465	1.53616e+07		4.07524e+06	5	2	2427.36	8.05
	P20152 [391-402]	[K].MALDIEIATYRK.[L]		2.42725e+07	3.64044e+07	3.33139e+07	4.20531e+07	10	1	1423.76	3.28
	P20152 [451-466]	[R].DGQVINETSQHHDDLE.[-]	1xDeamidated [N6]	1.02993e+07	1.51306e+07	5.19866e+06	1.20696e+07	9	0	1837.78	3.18
	P20152 [451-466]	[R].DGQVINETSQHHDDLE.[-]		8.20944e+08	1.1257e+09	6.66444e+08	1.30024e+09	21	0	1836.8	3.56
	P20152 [197-217]	[R].EEAESTLQSFRQDVDNASLAR.[L]		9.20171e+06			8.37852e+06	2	1	2366.12	5.28
	P20152 [130-143]	[K].ILLAELEQLKGQGK.[S]	1xDeamidated [Q12]				3.69066e+06	1	1	1540.89	3.83
	P20152 [295-304]	[K].FADLSEAANR.[N]		8.69585e+08	1.0704e+09	7.0337e+08	1.16132e+09	12	0	1093.53	2.79
	P20152 [283-292]	[K].NLQEAEEWYK.[S]		5.74012e+08	8.15164e+08	5.32491e+08	1.0533e+09	16	0	1309.61	2.52
	P11679 [399-407]; Q9DCV7 [388-396]; P20152 [402-410]	[R].KLLEGEESR.[IL]		1058468928	8.25064e+08	1.62573e+09	1.04796e+09	6	1	1060.56	2.87
	P20152 [391-401]	[K].MALDIEIATYR.[K]	1xOxidation [M1]					3	0	1311.66	3.59
	P20152 [208-217]	[R].QDVDNASLAR.[L]		318556192	1.46188e+08	3.11356e+08	2.56955e+08	5	0	1088.53	3.48
	P20152 [365-373]	[R].LQDEIQNMK.[E]		28071354	3.80479e+07	1.99658e+07	3.68394e+07	4	0	1118.55	3.09
	P20152 [160-170]	[R].QVDQLTNDKAR.[V]		35980134	4.82848e+07	2.86704e+07	5.85553e+07	6	1	1287.67	3.48
	P20152 [189-207]	[K].LQEEMLQREEAESTLQSFR.[Q]	1xOxidation [M5]	4.57215e+06	3.51707e+06	2.48975e+06	3.91002e+06	1	1	2340.11	3.72
	P20152 [146-155]	[R].LGDLYEEEMR.[E]		569233408	6.96604e+08	5.38872e+08	6.35665e+08	9	0	1254.57	3.05
	P20152 [37-50]	[R].TYSLGSALRPSTSR.[S]		1098871200	7.49258e+08	7.69529e+08	1.44856e+09	8	0	1495.79	2.42
	P20152 [114-122]	[R].FANYIDKVR.[F]	1xDeamidated [N3]	4.85797e+06	4.30177e+06	2.43268e+06	3.30435e+06	4	1	1126.59	2.56
	P20152 [171-184]	[R].VEVERDNLAEDIMR.[L]	1xDeamidated [N7]			1.72702e+06		1	1	1689.81	4.47
	P20152 [171-184]	[R].VEVERDNLAEDIMR.[L]	1xOxidation [M13]	15038756	1.68627e+07	6.43411e+06	1.24511e+07	11	1	1704.82	3.07
	P20152 [274-282]	[R].QQYESVAAK.[N]		266972160	3.36319e+08	2.4146e+08	5.07923e+08	3	0	1023.51	3.07
	P20152 [105-113]	[K].VELQELNDR.[F]		312719840	4.45511e+08	2.72099e+08	3.10938e+08	6	0	1115.57	3.01
	P20152 [105-113]	[K].VELQELNDR.[F]	1xDeamidated [N7]	2.14089e+07	2.88482e+07	1.7712e+07	7.12535e+06	6	0	1116.55	3.27
	P20152 [105-122]	[K].VELQELNDRFANYIDKVR.[F]		1.81479e+06	2.63348e+06		1.38279e+07	1	2	2222.16	3.02
	P20152 [146-155]	[R].LGDLYEEEMR.[E]	1xOxidation [M9]	7677611	9.59683e+06	4.52966e+06	5.14482e+06	3	0	1270.56	2.29
	P20152 [237-270]	[K].LHDEEIQELQAQIQEQHVQIDVDVSKPDLTAALR.[D]	2xDeamidated [Q12; Q14]					1	0	3910.97	1.91
	P20152 [13-28]	[R].RMFGGSGTSSRPSSNR.[S]		5.43261e+06	1.23843e+07	1.67838e+06	4.11335e+07	2	1	1683.8	4.59
	P20152 [305-310]	[RK].NNDALR.[Q]		8.52482e+06	5063.24	7.8607e+06	1.24266e+07	4	0	702.353	1.02
	P20152 [14-28]	[R].MFGGSGTSSRPSSNR.[S]		330634624	3.92495e+08	2.76459e+08	5.27116e+08	6	0	1527.7	2.22
	P20152 [283-294]	[K].NLQEAEEWYKSK.[FYV]		1.38736e+07	2.13908e+07	2.27005e+06	3.82647e+07	6	1	1524.73	3.64
	P20152 [114-122]	[R].FANYIDKVR.[F]		327204728	3.2347e+08	1.59428e+08	1.16304e+09	9	1	1125.61	2.22
	P20152 [314-320]	[K].QESNEYR.[R]		7.23565e+06		107012		3	0	925.401	1.77
	P46660 [378-386]; P20152 [382-390]	[KR].EYQDLLNVK.[M]		181244992	2.84554e+08	1.33334e+08	2.46063e+08	5	0	1121.58	2.68
	P20152 [187-196]	[R].EKLQEEMLQR.[E]		25957892	3.27118e+07	1.24442e+07	1.92063e+07	5	1	1303.67	2.78
	P20152 [189-196]	[K].LQEEMLQR.[E]		186521840	2.45447e+08	1.74144e+08	2.04528e+08	2	0	1046.53	2.65
	P20152 [5-12]	[R].SVSSSSYR.[R]		179472103	7.24094e+07	1.60325e+08	2.09287e+08	6	0	872.411	2.11
	P20152 [365-378]	[R].LQDEIQNMKEEMAR.[H]	1xDeamidated [N7]	3.41829e+06				1	1	1735.8	2.7
	P11679 [400-407]; Q9DCV7 [389-396]; P20152 [403-410]	[KR].LLEGEESR.[IL]		1175111808	9.23695e+08	1.91475e+09	1.16965e+09	6	0	932.468	1.82
	P20152 [176-184]	[R].DNLAEDIMR.[L]		73296544	9.41811e+07	7.41698e+07	8.39341e+07	8	0	1076.5	2.55
	P20152 [29-36]	[R].SYVTTSTR.[T]			3.25536e+08		3.73845e+08	4	0	914.458	1.8
	P20152 [146-158]	[R].LGDLYEEEMRELR.[R]		1.17517e+07	1.36268e+07	5.2249e+06	2.43809e+07	5	1	1652.79	3.76
	P20152 [146-159]	[R].LGDLYEEEMRELRR.[Q]		11110487	1.14428e+07	7.13302e+06	2.59338e+07	5	2	1808.9	2.9
	P20152 [295-310]	[K].FADLSEAANRNNDALR.[Q]	1xDeamidated [N]	3.34079e+06	3.46894e+06	1.87244e+06	5.48114e+06	3	1	1777.85	3.36
	P20152 [14-28]	[R].MFGGSGTSSRPSSNR.[S]	1xOxidation [M1]	4328790	1.02766e+07		4.83752e+06	6	0	1543.69	2.22
	P20152 [283-292]	[K].NLQEAEEWYK.[S]	1xDeamidated [N/Q]		1.58279e+07	2.07536e+06	2.66578e+06	3	0	1310.59	1.79
	P20152 [160-168]	[R].QVDQLTNDK.[A]	1xDeamidated [Q4]					1	0	1061.51	3.05
	P20152 [314-321]	[K].QESNEYRR.[Q]		1.38137e+07	26838.3	8.45895e+06	2.15359e+07	3	1	1081.5	2.2
	P20152 [169-184]	[K].ARVEVERDNLAEDIMR.[L]		16117216	1.77068e+07	1.32845e+07	1.732e+07	2	2	1915.97	3.32
	P20152 [114-120]	[R].FANYIDK.[V]		530482944	6.56358e+08	5.65684e+08	5.71911e+08	5	0	870.436	2.19
	P20152 [185-196]	[R].LREKLQEEMLQR.[E]	2xDeamidated [Q6; Q11]	2.89105e+06	3.44872e+06	1.40967e+06		2	2	1574.82	2.59
	P20152 [114-120]	[R].FANYIDK.[V]	1xDeamidated [N3]	3.10039e+06	3.59727e+06	2.39843e+06	2.27606e+06	3	0	871.42	2.01
	P20152 [446-466]	[K].TVETRDGQVINETSQHHDDLE.[-]	2xDeamidated [Q8; Q15]					1	1	2425.07	3.98
	P50446 [172-178]; Q8VED5 [159-165]; P07744 [166-172]; P11679 [117-123]; Q3UV17 [185-191]; Q9DCV7 [105-111]; Q922U2 [182-188]; P20152 [123-129]	[R].FLEQQNK.[ALIVM]		2323349504	2.26121e+09	3.76645e+09	3.23692e+09	2	0	906.468	1.73
Q9D312	Keratin, type I cytoskeletal 20 OS=Mus musculus OX=10090 GN=Krt20 PE=1 SV=1	89	4.62284e+09	8.52079e+08	8.20368e+09	2.56293e+09	62	398	56	0	49	cell organization and biogenesis;stress response;other biological processes	cytosol;cytoskeleton;other cell component	other molecular function	66809	ENSMUSG00000035775	mmu:66809; Q6PG82; Q9D312		Formation of the cornified envelope
	Positions in Master Proteins	Annotated Sequence	Modifications	Abundances (Normalized): F8: Sample	Abundances (Normalized): F9: Sample	Abundances (Normalized): F10: Sample	Abundances (Normalized): F11: Sample	# PSMs	# Missed Cleavages	Theo. MH+ [Da]	XCorr (by Search Engine): Sequest HT
	Q9D312 [30-52]	[R].KGTVQRLGAAPSVYGGAGGHGTR.[I]	1xDeamidated [Q5]					1	2	2198.14	6
	Q9D312 [213-223]	[K].KEHQEEVEVLR.[R]		6.19369e+06	2.16313e+06	1.73619e+07	4.84664e+06	6	1	1395.72	3.49
	Q9D312 [213-224]	[K].KEHQEEVEVLRR.[Q]				1.02223e+07		3	2	1551.82	4.11
	Q9D312 [407-418]	[K].IKTVVEEVVDGK.[V]		7891924	1.4791e+06		2.5766e+07	4	1	1315.75	3.78
	Q9D312 [380-399]	[R].LLEGEDIKTTEYQLSTLEMK.[D]		2.69194e+07	6.75597e+06	3.10537e+07	3.71239e+07	6	1	2341.18	7.49
	Q9D312 [174-185]	[R].IAVEADLQGLSK.[V]		1.54003e+08	4.35993e+07	4.25091e+08	1.09315e+08	12	0	1243.69	3.55
	Q9D312 [36-52]	[R].LGAAPSVYGGAGGHGTR.[I]		291612784	6.66219e+07	6.02919e+08	2.70047e+08	9	0	1527.77	3.91
	Q9D312 [409-425]	[K].TVVEEVVDGKVVSSEVK.[E]					7.22386e+06	2	1	1802.97	5.02
	Q9D312 [409-431]	[K].TVVEEVVDGKVVSSEVKEIEESV.[-]		23742540		1.00392e+07	4.20054e+07	5	2	2489.29	7.49
	Q9D312 [299-314]	[R].TYQNLEIELQSHLSMK.[E]		1.31382e+08	7.42082e+07	2.70739e+08	1.17593e+08	55	0	1933.97	3.63
	Q9D312 [299-314]	[R].TYQNLEIELQSHLSMK.[E]	1xOxidation [M15]	2.90872e+06	2.23545e+06	5.90106e+06	3.22207e+06	4	0	1949.96	4.71
	Q9Z2K1 [404-414]; Q6IFX2 [385-395]; Q9D312 [368-378]; Q61781 [412-422]	[K].TRLEQEIATYR.[RSN]		189965710	4.62469e+07	3.38693e+08	9.0956e+07	8	1	1379.73	4.28
	Q9Z2K1 [404-415]; Q6IFX2 [385-396]; Q9D312 [368-379]; Q61781 [412-423]	[K].TRLEQEIATYRR.[L]		12825799	2.47045e+06	8.28289e+06	1.17965e+07	3	2	1535.83	4.21
	Q9D312 [195-206]	[K].TDLEIQIEELNK.[D]		19835718	8.52484e+06	4.91362e+07	1.84893e+07	3	0	1444.75	4.2
	Q9D312 [195-212]	[K].TDLEIQIEELNKDLALLK.[K]		4.76227e+07	1.24099e+07	1.07576e+08	2.34671e+07	8	1	2098.16	6.43
	Q9D312 [195-213]	[K].TDLEIQIEELNKDLALLKK.[E]		262356008	4.88472e+07	5.85505e+08	9.48623e+07	10	2	2226.26	6.32
	Q9D312 [186-212]	[K].VYDNLTLQKTDLEIQIEELNKDLALLK.[K]						2	2	3172.74	6.92
	Q9D312 [328-350]	[R].YASQLAAIQEMLSSLEAQLMQIR.[S]		4731366	507605	3.26426e+07	8.07096e+06	6	0	2594.33	7.13
	Q9D312 [328-350]	[R].YASQLAAIQEMLSSLEAQLMQIR.[S]	1xDeamidated [Q18]					1	0	2595.32	5.35
	Q9D312 [328-350]	[R].YASQLAAIQEMLSSLEAQLMQIR.[S]	2xOxidation [M11; M20]					1	0	2626.32	5.42
	Q9D312 [111-122]	[K].QWYETNAPSTIR.[D]		127771192	3.86999e+07	2.40477e+08	7.05237e+07	5	0	1465.71	3.44
	Q9D312 [6-29]	[R].QSFHRSLSSSSQGPALSMSGSLYR.[K]	2xDeamidated [Q1; Q12]					1	1	2572.21	5.62
	Q9D312 [271-287]	[R].QSQTLQQQVTVNTEELK.[G]		187585988	5.00004e+07	3.73949e+08	1.2598e+08	11	0	1974.01	5.8
	Q9D312 [271-287]	[R].QSQTLQQQVTVNTEELK.[G]	1xDeamidated [N12]			1.5058e+06		1	0	1975	4.35
	Q9D312 [271-297]	[R].QSQTLQQQVTVNTEELKGFEVQVTELR.[R]	1xDeamidated [Q8]					1	1	3133.6	6.36
	Q9D312 [271-298]	[R].QSQTLQQQVTVNTEELKGFEVQVTELRR.[T]						2	2	3288.72	5.2
	Q9D312 [298-314]	[R].RTYQNLEIELQSHLSMK.[E]		4.44307e+07	1.99669e+07	1.31647e+08	4.73158e+07	11	1	2090.07	6.46
	Q9D312 [298-314]	[R].RTYQNLEIELQSHLSMK.[E]	1xDeamidated [Q11]					2	1	2091.05	5.42
	Q9D312 [298-314]	[R].RTYQNLEIELQSHLSMK.[E]	1xOxidation [M16]	1.17102e+06		2.42053e+06		2	1	2106.06	4.64
	Q9D312 [224-250]	[R].RQLGNNVNVEVDAAPGLNLGEIMNEMR.[Q]		9789980		2.07285e+07	5.84721e+06	4	1	2953.46	8.27
	Q9D312 [224-250]	[R].RQLGNNVNVEVDAAPGLNLGEIMNEMR.[Q]	1xDeamidated [N/Q]			3.66952e+06	4.64587e+06	3	1	2954.45	8.97
	Q9D312 [356-367]	[R].QNQEHNILLDIK.[T]		432015128	1.06874e+08	7.86131e+08	1.99828e+08	7	0	1464.78	3.86
	Q9D312 [225-250]	[R].QLGNNVNVEVDAAPGLNLGEIMNEMR.[Q]		58646186	1.05274e+07	1.11116e+08	3.43026e+07	7	0	2797.36	6.93
	Q9D312 [225-250]	[R].QLGNNVNVEVDAAPGLNLGEIMNEMR.[Q]	1xDeamidated [N/Q]	3.2672e+06		1.06579e+07	2.34246e+06	6	0	2798.34	6.3
	Q9D312 [225-250]	[R].QLGNNVNVEVDAAPGLNLGEIMNEMR.[Q]	2xDeamidated [N7; N17]					1	0	2799.33	6.37
	Q9D312 [11-30]	[R].SLSSSSQGPALSMSGSLYRK.[G]		2291261			7.86596e+06	3	1	2043.02	5.22
	Q9D312 [11-29]	[R].SLSSSSQGPALSMSGSLYR.[K]		215113540	1.14336e+07	3.78174e+08	1.73504e+08	9	0	1914.92	5.82
	Q9D312 [11-29]	[R].SLSSSSQGPALSMSGSLYR.[K]	1xDeamidated [Q7]					1	0	1915.91	4.34
	Q9D312 [11-29]	[R].SLSSSSQGPALSMSGSLYR.[K]	1xOxidation [M13]	3131870		3.38075e+06	1.46322e+06	4	0	1930.92	4.88
	Q9D312 [214-223]	[K].EHQEEVEVLR.[R]		88814958	7.07301e+07	1.04312e+08	1.0817e+08	7	0	1267.63	3.31
	Q9D312 [214-224]	[K].EHQEEVEVLRR.[Q]		6.90239e+07	2.006e+07	1.72064e+08	4.40779e+07	6	1	1423.73	3.66
	Q9D312 [58-87]	[K].AVMSYGGDLSNGSDLFGGNGKLAMQNLNDR.[L]	1xDeamidated [N19]					1	1	3102.43	9.26
	Q9D312 [58-78]	[K].AVMSYGGDLSNGSDLFGGNGK.[L]	1xDeamidated [N19]; 1xOxidation [M3]					1	0	2062.9	4.83
	Q9D312 [58-78]	[K].AVMSYGGDLSNGSDLFGGNGK.[L]		18505600	4.5399e+06	2.64121e+07	2.35042e+07	3	0	2045.92	4.84
	Q9D312 [58-78]	[K].AVMSYGGDLSNGSDLFGGNGK.[L]	1xDeamidated [N]	8.0155e+07	2.45395e+07	1.63807e+08	5.67682e+07	11	0	2046.91	6.42
	Q9D312 [58-78]	[K].AVMSYGGDLSNGSDLFGGNGK.[L]	2xDeamidated [N11; N19]	3.48352e+07	1.05633e+07	7.78653e+07	2.04282e+07	10	0	2047.89	5.86
	Q9D312 [31-52]	[K].GTVQRLGAAPSVYGGAGGHGTR.[I]	1xDeamidated [Q4]					1	1	2070.05	4.92
	Q9D312 [260-270]	[K].NLQEAKEQFER.[Q]		8997451			5.17905e+07	6	1	1391.69	3.32
	Q9D312 [351-367]	[R].SDTERQNQEHNILLDIK.[T]		2.03152e+06		1.48902e+06	6.64145e+06	3	1	2053.03	4.26
	Q9Z2K1 [406-414]; Q6IFX2 [387-395]; Q9D312 [370-378]; P19001 [376-384]; Q61781 [414-422]	[R].LEQEIATYR.[RSN]		8.25752e+08	4.2246e+08	1.47944e+09	7.44309e+08	10	0	1122.58	2.7
	Q9D312 [299-314]	[R].TYQNLEIELQSHLSMK.[E]	3xDeamidated [Q3; N4; Q10]					1	0	1936.92	3.21
	Q9D312 [299-314]	[R].TYQNLEIELQSHLSMK.[E]	1xDeamidated [N/Q]	2.30617e+06	1.0737e+06	4.20964e+06		11	0	1934.95	2.35
	Q9D312 [409-418]	[K].TVVEEVVDGK.[V]		2.51309e+08	8.72554e+07	4.43124e+08	2.12861e+08	10	0	1074.57	2.7
	Q9D312 [379-399]	[R].RLLEGEDIKTTEYQLSTLEMK.[D]						1	2	2497.29	3.54
	Q9D312 [388-399]	[K].TTEYQLSTLEMK.[D]		249560176	7.59397e+07	5.73221e+08	1.45556e+08	3	0	1443.7	3.05
	Q9D312 [288-297]	[K].GFEVQVTELR.[R]		304681036	1.02469e+08	7.10983e+08	1.96869e+08	7	0	1177.62	2.72
	Q9D312 [111-132]	[K].QWYETNAPSTIRDYSSYYAQIK.[E]		4.03596e+06		8.65255e+06	4.0451e+06	3	1	2684.26	3.4
	Q9D312 [123-139]	[R].DYSSYYAQIKELQNQVK.[D]				4.41268e+06	3.12308e+06	2	1	2077.02	2.48
	Q9D312 [123-132]	[R].DYSSYYAQIK.[E]		59273560	1.78199e+07	1.15259e+08	3.26498e+07	6	0	1237.57	2.37
	Q9D312 [288-298]	[K].GFEVQVTELRR.[T]		31682795	5.60674e+06	3.65614e+07	3.05502e+07	6	1	1333.72	3
	Q9D312 [388-399]	[K].TTEYQLSTLEMK.[D]	1xOxidation [M11]	3.9052e+06		5.80733e+06	1.97281e+06	3	0	1459.7	2.84
	Q9D312 [97-110]	[R].SLEQSNSRLEAQIK.[Q]					5.05783e+06	2	1	1602.84	4.5
	Q9Z2K1 [406-415]; Q6IFX2 [387-396]; Q9D312 [370-379]; Q61781 [414-423]	[R].LEQEIATYRR.[L]		1.62663e+06		1.78307e+06		1	1	1278.68	2.29
	Q9D312 [186-194]	[K].VYDNLTLQK.[T]		117202528	3.12953e+07	2.85287e+08	7.63629e+07	3	0	1093.59	2.07
	Q9D312 [79-87]	[K].LAMQNLNDR.[L]	1xDeamidated [N7]	10061430	3.65424e+06	2.58666e+07	5.43997e+06	4	0	1075.52	3.37
	Q9D312 [79-87]	[K].LAMQNLNDR.[L]		263576256	6.38959e+07	6.08637e+08	1.77528e+08	6	0	1074.54	2.92
	Q9D312 [419-431]	[K].VVSSEVKEIEESV.[-]		57771960	1.42203e+07	6.0704e+07	1.32604e+08	4	1	1433.74	3.63
	Q9D312 [1-10]	[-].MDFSRQSFHR.[S]	1xAcetyl [N-Term]; 1xDeamidated [Q6]	1.67588e+06	1.86477e+06	1.08376e+07	2.96676e+06	1	1	1353.6	2.64
	Q9D312 [379-387]	[R].RLLEGEDIK.[T]		27117572	8.14379e+06	5.44697e+07	1.39777e+07	4	1	1072.6	2.05
	O76013 [104-112]; Q9D312 [88-96]	[R].LANYLEKVR.[QSM]		1.73807e+06		681133	9.35259e+06	2	1	1105.64	2.17
	Q9D312 [79-96]	[K].LAMQNLNDRLANYLEKVR.[S]		1.42252e+06			1.09832e+07	3	2	2161.15	3.94
	Q9D312 [79-87]	[K].LAMQNLNDR.[L]	2xDeamidated [Q4; N7]			2.42714e+06	2.29795e+06	1	0	1076.5	2.99
	Q9D312 [251-259]	[R].QRYEVLAQK.[N]		1.81781e+07	1.3266e+06	1.66205e+07	6.98879e+07	4	1	1134.63	2.83
	Q9D312 [97-104]	[R].SLEQSNSR.[L]		2.28467e+06	1.97184e+06	6.68382e+06	71108.5	3	0	920.443	1.96
	Q9D312 [380-387]	[R].LLEGEDIK.[T]		195284632	1.07585e+08	4.63014e+08	1.7835e+08	3	0	916.499	2.14
	Q9D312 [79-94]	[K].LAMQNLNDRLANYLEK.[V]					1.39003e+07	2	1	1905.99	4.53
	O76013 [104-110]; Q9D312 [88-94]	[R].LANYLEK.[V]		155944464	4.53207e+07	3.46663e+08	1.24053e+08	4	0	850.467	2.51
	Q9D312 [253-259]	[R].YEVLAQK.[N]		135214752	3.8885e+07	3.57793e+08	9.64281e+07	3	0	850.467	2.04
	Q9D312 [152-163]	[R].IDNAKLAAEDFR.[L]		3.03024e+06		4.76637e+06	2.17799e+06	1	1	1362.7	2.2
	Q9D312 [157-163]	[RK].LAAEDFR.[ML]		97954744	2.91937e+07	2.23113e+08	5.98004e+07	1	0	821.415	2.13
	Q9D312 [111-122]	[K].QWYETNAPSTIR.[D]	1xDeamidated [N6]					1	0	1466.69	2.69
	Q9D312 [419-425]	[K].VVSSEVK.[E]		56435540	5.24517e+06	1.51569e+08	2.7683e+07	3	0	747.425	2.23
Q9DCV7	Keratin, type II cytoskeletal 7 OS=Mus musculus OX=10090 GN=Krt7 PE=1 SV=1	88	2.20532e+10	8.8201e+09	2.8947e+10	1.838e+10	65	1175	54	0	50.7		cytoskeleton;other cell component		110310	ENSMUSG00000023039	mmu:110310; Q9DCV7	EGFR1 signaling pathway	Formation of the cornified envelope
	Positions in Master Proteins	Annotated Sequence	Modifications	Abundances (Normalized): F8: Sample	Abundances (Normalized): F9: Sample	Abundances (Normalized): F10: Sample	Abundances (Normalized): F11: Sample	# PSMs	# Missed Cleavages	Theo. MH+ [Da]	XCorr (by Search Engine): Sequest HT
	Q9DCV7 [397-419]	[R].LSGDGMGPVNISVVNSTGGNGGK.[L]		232642592	1.49326e+08	3.08812e+08	4.05643e+08	15	0	2117.03	6.07
	Q9DCV7 [397-419]	[R].LSGDGMGPVNISVVNSTGGNGGK.[L]	1xDeamidated [N]	970983136	6.26099e+08	1.666e+09	1.01855e+09	26	0	2118.01	6.19
	Q9DCV7 [397-419]	[R].LSGDGMGPVNISVVNSTGGNGGK.[L]	2xDeamidated [N15; N20]	8.51385e+07	4.8757e+07	1.41363e+08	8.6684e+07	18	0	2119	6.13
	Q9DCV7 [397-419]	[R].LSGDGMGPVNISVVNSTGGNGGK.[L]	1xOxidation [M6]	1.7503e+06	1.03545e+06	1.11773e+06	2.0811e+06	3	0	2133.02	5.18
	Q9DCV7 [397-419]	[R].LSGDGMGPVNISVVNSTGGNGGK.[L]	2xDeamidated [N15; N20]; 1xOxidation [M6]	4.26561e+06	1.64894e+06		1.59363e+06	8	0	2134.99	5.58
	Q9DCV7 [397-441]	[R].LSGDGMGPVNISVVNSTGGNGGKLIFGGTMGSNALSFSGGPGALR.[A]	1xDeamidated [N20]				1.84111e+07	1	1	4209.07	8.75
	Q9DCV7 [397-419]	[R].LSGDGMGPVNISVVNSTGGNGGK.[L]	1xDeamidated [N]; 1xOxidation [M6]	1.57037e+07	8.35534e+06	2.19138e+07	1.48022e+07	21	0	2134.01	5.36
	Q9DCV7 [312-323]	[R].LQAEIDTLKNQR.[A]		149202076	8.59978e+07	1.88488e+08	2.54271e+08	11	1	1428.78	4.29
	Q9DCV7 [297-307]	[R].NTRNEIAEMNR.[S]		101075756	5.78769e+07	1.19107e+08	1.40508e+08	7	1	1347.64	3.78
	Q9DCV7 [162-180]	[R].NMQDVVEDFKNKYEEEINR.[R]		1.89598e+07	1.11175e+07	2.82253e+07	1.89232e+07	9	2	2400.11	5.72
	Q9DCV7 [388-419]	[R].KLLEGEESRLSGDGMGPVNISVVNSTGGNGGK.[L]						1	2	3158.57	6.16
	Q9DCV7 [388-419]	[R].KLLEGEESRLSGDGMGPVNISVVNSTGGNGGK.[L]	1xDeamidated [N]					2	2	3159.56	6.58
	Q9DCV7 [388-419]	[R].KLLEGEESRLSGDGMGPVNISVVNSTGGNGGK.[L]	2xDeamidated [N24; N29]; 1xOxidation [M15]					2	2	3176.54	3.83
	Q9DCV7 [377-387]; P04264 [472-482]	[K].LALDIEIATYR.[KRT]		2.50606e+08	9.03307e+07	5.71825e+08	1.59374e+08	220	0	1277.71	2.83
	Q9DCV7 [377-388]	[K].LALDIEIATYRK.[L]		1.11895e+08	5.15768e+07	1.49274e+08	1.43463e+08	26	1	1405.8	3.26
	Q9DCV7 [193-208]	[K].KDVDAAYTNKVELEAK.[A]		3.59794e+06	2.84687e+06	9.52603e+06	4.21853e+06	4	2	1793.93	6.56
	Q9DCV7 [420-441]	[K].LIFGGTMGSNALSFSGGPGALR.[A]		1.77675e+09	9.21913e+08	2.58074e+09	1.57567e+09	79	0	2110.07	5.97
	Q9DCV7 [420-441]	[K].LIFGGTMGSNALSFSGGPGALR.[A]	1xDeamidated [N10]	68227972	5.66868e+07	1.11848e+08	1.15257e+08	29	0	2111.06	5.86
	Q9DCV7 [420-441]	[K].LIFGGTMGSNALSFSGGPGALR.[A]	1xOxidation [M7]	75567918	2.06548e+07	5.43992e+07	7.48614e+07	7	0	2126.07	5.92
	Q9DCV7 [420-441]	[K].LIFGGTMGSNALSFSGGPGALR.[A]	1xDeamidated [N10]; 1xOxidation [M7]		1.10185e+07	2.26768e+07		4	0	2127.05	5.96
	Q9DCV7 [389-419]	[K].LLEGEESRLSGDGMGPVNISVVNSTGGNGGK.[L]					3.3052e+06	1	1	3030.48	7.91
	Q9DCV7 [389-419]	[K].LLEGEESRLSGDGMGPVNISVVNSTGGNGGK.[L]	1xDeamidated [N28]				4.22512e+06	1	1	3031.46	8.07
	Q9DCV7 [326-342]	[K].LESSIAEAEEQGELAIK.[D]		1.58256e+08	1.2186e+08	2.86113e+08	1.57522e+08	37	0	1816.92	5.08
	Q9DCV7 [326-342]	[K].LESSIAEAEEQGELAIK.[D]	1xDeamidated [Q11]		2.38239e+06	2.1771e+06	2.24989e+06	4	0	1817.9	4.31
	Q9DCV7 [326-347]	[K].LESSIAEAEEQGELAIKDAHAK.[Q]		187214436	9.88215e+07	2.82481e+08	1.75168e+08	11	1	2339.17	6.7
	Q9DCV7 [134-143]	[R].IFEAQIAGLR.[Q]		366971424	2.11531e+08	5.18383e+08	3.70918e+08	7	0	1117.64	2.72
	P50446 [158-171]; Q8VED5 [145-158]; P07744 [152-165]; P35908 [190-203]; Q6IFZ6 [173-186]; Q3UV17 [171-184]; Q9DCV7 [91-104]; Q922U2 [168-181]	[K].TLNNKFASFIDKVR.[F]		6358284	5.63004e+06	1.14786e+06	7.41168e+07	7	2	1652.91	4.57
	P50446 [158-171]; Q8VED5 [145-158]; P07744 [152-165]; P35908 [190-203]; Q6IFZ6 [173-186]; Q3UV17 [171-184]; Q9DCV7 [91-104]; Q922U2 [168-181]	[K].TLNNKFASFIDKVR.[F]	1xDeamidated [N3]				1.44505e+06	2	2	1653.9	2.68
	Q9DCV7 [221-247]	[K].TLHETELAELQSQISDTSVVLSMDNSR.[S]		1.99405e+08	1.07985e+08	3.1966e+08	1.8224e+08	55	0	3003.46	9.04
	Q9DCV7 [221-247]	[K].TLHETELAELQSQISDTSVVLSMDNSR.[S]	1xDeamidated [N/Q]		322951	502901	501096	32	0	3004.44	6.46
	Q9DCV7 [221-247]	[K].TLHETELAELQSQISDTSVVLSMDNSR.[S]	2xDeamidated [Q11; Q13]					2	0	3005.43	3.71
	Q9DCV7 [221-247]	[K].TLHETELAELQSQISDTSVVLSMDNSR.[S]	1xOxidation [M23]	7.81665e+06	4.82082e+06	8.38384e+06	6.66331e+06	4	0	3019.45	7.83
	Q9DCV7 [47-58]	[R].SAYGGPVGAGIR.[E]		1355384064	9.37243e+08	2.23469e+09	2.19775e+09	10	0	1104.58	2.48
	Q9DCV7 [47-82]	[R].SAYGGPVGAGIREITINQSLLAPLSVDIDPTIQQVR.[Q]	1xDeamidated [N17]			3.30317e+06		1	1	3750.01	4.91
	Q9DCV7 [83-95]	[R].QEEREQIKTLNNK.[F]		6.11631e+06	3.11852e+06		3.30356e+07	2	2	1629.86	4.11
	Q9DCV7 [365-376]	[R].QLREYQELLNTK.[L]		4623240	1.7216e+06	4.89146e+06	6.86593e+06	4	1	1534.82	4.31
	Q9DCV7 [144-155]	[R].QQLETLQLDGGR.[L]		90184224	5.25664e+07	1.60958e+08	7.07868e+07	5	0	1357.71	3.43
	Q9DCV7 [144-161]	[R].QQLETLQLDGGRLEVELR.[N]		1.17811e+08	5.25011e+07	2.05476e+08	1.49903e+08	16	1	2097.13	4.67
	Q9R0H5 [229-239]; Q9DCV7 [182-192]	[R].TAAENEFVLLK.[K]		55202572	4.19597e+07	1.07193e+08	5.5633e+07	3	0	1234.67	3.51
	Q9R0H5 [229-240]; Q9DCV7 [182-193]	[R].TAAENEFVLLKK.[D]		463803858	2.28319e+08	6.22683e+08	4.65943e+08	12	1	1362.76	3.33
	Q9DCV7 [248-259]	[R].SLDLDGIIADVK.[A]		2.65356e+09	1.59559e+09	4.05178e+09	2.14561e+09	39	0	1258.69	3.49
	Q9DCV7 [248-270]	[R].SLDLDGIIADVKAQYEEMANHSR.[A]		53732123	2.65742e+07	1.6075e+07	2.78386e+08	8	1	2575.25	7.9
	Q9DCV7 [248-270]	[R].SLDLDGIIADVKAQYEEMANHSR.[A]	1xOxidation [M18]	1.82979e+06			6.08368e+06	1	1	2591.24	4.37
	Q9DCV7 [248-280]	[R].SLDLDGIIADVKAQYEEMANHSRAEAEAWYQTK.[F]		1.97932e+06			1.89442e+07	4	2	3752.79	5.39
	Q9DCV7 [308-323]	[R].SIQRLQAEIDTLKNQR.[A]		1.5839e+06		2.29643e+06	3.84559e+06	3	2	1913.06	3.87
	Q9DCV7 [59-82]	[R].EITINQSLLAPLSVDIDPTIQQVR.[Q]	1xDeamidated [N/Q]	761503	3.28793e+06	1.04314e+07	1.27151e+07	22	0	2664.45	6.15
	Q9DCV7 [59-82]	[R].EITINQSLLAPLSVDIDPTIQQVR.[Q]	2xDeamidated [Q6; N/Q]					2	0	2665.43	6.02
	Q9DCV7 [59-82]	[R].EITINQSLLAPLSVDIDPTIQQVR.[Q]		1.21559e+09	7.24999e+08	1.85087e+09	1.53603e+09	102	0	2663.46	5.18
	Q9DCV7 [194-208]	[K].DVDAAYTNKVELEAK.[A]		7.99999e+07	7.4726e+07	1.08618e+08	9.51465e+07	80	1	1665.83	4.34
	Q9DCV7 [194-208]	[K].DVDAAYTNKVELEAK.[A]	1xDeamidated [N8]	3.97073e+06	2.67211e+06	3.60166e+06	2.15107e+06	5	1	1666.82	5.6
	Q9DCV7 [194-220]	[K].DVDAAYTNKVELEAKADSLQDEINFLK.[T]		2371582	2.38857e+06	3.67886e+06	5.31332e+06	3	2	3039.52	8.93
	Q9DCV7 [194-220]	[K].DVDAAYTNKVELEAKADSLQDEINFLK.[T]	1xDeamidated [N/Q]					2	2	3040.5	8.6
	P11679 [117-128]; Q9DCV7 [105-116]	[R].FLEQQNKMLETK.[W]		2575888			1.94548e+07	3	1	1508.78	4.2
	Q9DCV7 [281-296]	[K].FETLQAQAGKHGDDLR.[N]		4.70579e+06			5.13337e+07	5	1	1785.89	4.98
	Q9DCV7 [281-296]	[K].FETLQAQAGKHGDDLR.[N]	1xDeamidated [Q7]					1	1	1786.87	5.34
	Q9DCV7 [324-342]	[R].AKLESSIAEAEEQGELAIK.[D]		6.14577e+08	4.53821e+08	1.0363e+09	7.25039e+08	37	1	2016.05	8.18
	Q9DCV7 [324-347]	[R].AKLESSIAEAEEQGELAIKDAHAK.[Q]		8.34091e+08	6.0013e+08	1.13642e+09	7.47561e+08	36	2	2538.3	9.36
	Q9DCV7 [324-347]	[R].AKLESSIAEAEEQGELAIKDAHAK.[Q]	1xDeamidated [Q13]	2.99768e+06		1.39959e+06	2.03547e+06	3	2	2539.29	9.69
	Q9DCV7 [209-220]	[K].ADSLQDEINFLK.[T]		358020785	1.80537e+08	6.19352e+08	3.40144e+08	9	0	1392.7	3.67
	Q9DCV7 [271-280]	[R].AEAEAWYQTK.[F]		8.20071e+08	5.80274e+08	1.32857e+09	8.32618e+08	16	0	1196.56	3.06
	Q9DCV7 [271-290]	[R].AEAEAWYQTKFETLQAQAGK.[H]		2.98071e+07	1.60121e+07	6.6235e+06	2.53921e+08	8	1	2270.11	7.7
	Q9DCV7 [271-296]	[R].AEAEAWYQTKFETLQAQAGKHGDDLR.[N]		1.22759e+07	4.57281e+06	2.51597e+06	1.05352e+08	5	2	2963.43	8.79
	Q9DCV7 [271-296]	[R].AEAEAWYQTKFETLQAQAGKHGDDLR.[N]	1xDeamidated [Q15]					1	2	2964.41	6.79
	Q9DCV7 [260-290]	[K].AQYEEMANHSRAEAEAWYQTKFETLQAQAGK.[H]	1xDeamidated [N8]		2.02032e+06	1.94126e+06	2.12809e+07	2	2	3587.65	8.87
	Q9DCV7 [260-290]	[K].AQYEEMANHSRAEAEAWYQTKFETLQAQAGK.[H]		7.10799e+06	2.04445e+06		5.1713e+07	4	2	3586.67	10.34
	Q9DCV7 [260-280]	[K].AQYEEMANHSRAEAEAWYQTK.[F]		2.19403e+06			1.72344e+07	4	1	2513.12	5.74
	Q9DCV7 [260-270]	[K].AQYEEMANHSR.[A]	1xDeamidated [N8]					8	0	1336.56	3.36
	Q9DCV7 [260-270]	[K].AQYEEMANHSR.[A]		806192704	3.00959e+08	1.30052e+09	8.22307e+08	9	0	1335.57	3.14
	Q9DCV7 [348-357]	[K].QGELEAALQK.[A]		890489824	5.6826e+08	1.381e+09	8.13783e+08	11	0	1086.58	4.08
	Q9DCV7 [134-161]	[R].IFEAQIAGLRQQLETLQLDGGRLEVELR.[N]		10486784		2.2502e+07	2.00049e+07	3	2	3195.75	3.73
	Q9DCV7 [281-290]	[K].FETLQAQAGK.[H]		907405636	7.04804e+08	1.36751e+09	9.72398e+08	6	0	1092.57	2.76
	Q9DCV7 [32-42]	[R].SLYGLGSSRPR.[V]		1.41457e+09	9.68018e+08	1.76997e+09	2.35683e+09	11	0	1192.64	2.47
	P11679 [399-407]; Q9DCV7 [388-396]; P20152 [402-410]	[R].KLLEGEESR.[IL]		1058468928	8.25064e+08	1.62573e+09	1.04796e+09	6	1	1060.56	2.87
	Q9DCV7 [162-171]	[R].NMQDVVEDFK.[N]		127907584	6.89772e+07	2.37573e+08	9.45436e+07	5	0	1224.56	3.02
	Q9DCV7 [117-127]	[K].WALLQEQKSAK.[S]					2.47146e+06	1	1	1301.72	3.31
	Q9DCV7 [260-270]	[K].AQYEEMANHSR.[A]	1xOxidation [M6]	4.53246e+06	1.86091e+06	5.82901e+06	2.55591e+06	6	0	1351.57	2.8
	Q9DCV7 [348-359]	[K].QGELEAALQKAK.[Q]		2.11925e+06		2.75421e+06	2.72382e+06	1	1	1285.71	3.07
	Q9DCV7 [368-376]	[R].EYQELLNTK.[L]		976340416	6.00814e+08	1.59758e+09	1.00931e+09	10	0	1137.58	2.67
	Q9R0H5 [142-150]; P50446 [163-171]; P04104 [199-207]; Q8VED5 [150-158]; P07744 [157-165]; P11679 [108-116]; P35908 [195-203]; Q6IFZ6 [178-186]; Q3UV17 [176-184]; Q9DCV7 [96-104]; Q922U2 [173-181]	[K].FASFIDKVR.[F]		1.63955e+09	9.27144e+08	1.57458e+09	2.74975e+09	10	1	1082.6	2.56
	Q9R0H5 [229-240]; Q9DCV7 [182-193]	[R].TAAENEFVLLKK.[D]	1xDeamidated [N5]		2.25827e+06	5.44938e+06	2.32995e+06	1	1	1363.75	2.2
	Q9DCV7 [47-82]	[R].SAYGGPVGAGIREITINQSLLAPLSVDIDPTIQQVR.[Q]	2xDeamidated [N17; Q18]					1	1	3750.99	4.51
	Q9DCV7 [162-171]	[R].NMQDVVEDFK.[N]	1xOxidation [M2]					1	0	1240.55	2.26
	Q9DCV7 [162-173]	[R].NMQDVVEDFKNK.[Y]		1.36747e+07	3.40881e+06	2.62963e+07	6.23988e+06	8	1	1466.69	3.13
	Q9DCV7 [172-181]	[K].NKYEEEINRR.[T]		71466512	4.69085e+07	1.57602e+08	5.49679e+07	8	2	1350.68	2.73
	Q9DCV7 [117-124]	[K].WALLQEQK.[S]		1.36679e+09	1.04083e+09	2.19325e+09	1.77549e+09	12	0	1015.56	3.11
	Q9DCV7 [312-320]	[R].LQAEIDTLK.[N]		1157202176	6.87014e+08	1.71543e+09	9.8173e+08	7	0	1030.58	2.67
	Q9DCV7 [368-376]	[R].EYQELLNTK.[L]	1xDeamidated [N7]	7.09415e+06	4.27975e+06	1.12923e+07	5.17632e+06	3	0	1138.56	2.49
	Q9R0H5 [228-240]; Q9DCV7 [181-193]	[R].RTAAENEFVLLKK.[D]		12377079	4.48888e+06	1.46482e+07	1.06859e+07	1	2	1518.86	3.42
	P11679 [400-407]; Q9DCV7 [389-396]; P20152 [403-410]	[KR].LLEGEESR.[IL]		1175111808	9.23695e+08	1.91475e+09	1.16965e+09	6	0	932.468	1.82
	Q9DCV7 [324-342]	[R].AKLESSIAEAEEQGELAIK.[D]	1xDeamidated [Q13]	2.45903e+06	2.89861e+06	3.69307e+06	2.77486e+06	2	1	2017.03	3.9
	Q9DCV7 [300-307]	[R].NEIAEMNR.[S]		495295392	3.9759e+08	9.48627e+08	5.41192e+08	1	0	976.452	2.21
	Q9DCV7 [194-202]	[K].DVDAAYTNK.[V]		5682658	5.24849e+06	9.94422e+06	4.94049e+06	1	0	996.463	1.11
	Q9DCV7 [300-307]	[R].NEIAEMNR.[S]	1xDeamidated [N1]	5843348	2.58071e+06	9.66771e+06	4.28656e+06	1	0	977.436	2.67
	Q9DCV7 [9-15]	[R].STAYPGR.[G]		1.72879e+08	1.79069e+07	2.49038e+08	2.50435e+08	4	0	751.373	1.92
	Q9DCV7 [112-124]	[K-].MLETKWALLQEQK.[S]			2.08117e+06		4.58412e+06	1	1	1617.87	2.75
	Q9DCV7 [300-307]	[R].NEIAEMNR.[S]	1xOxidation [M6]	12884636	1.38953e+07	2.41211e+07	1.54727e+07	3	0	992.447	1.9
	Q9DCV7 [172-180]	[K].NKYEEEINR.[R]		2.73078e+06	3.00074e+06	5.00685e+06		1	1	1194.57	2.4
	Q9R0H5 [142-148]; P50446 [163-169]; P04104 [199-205]; Q8VED5 [150-156]; P07744 [157-163]; P11679 [108-114]; P35908 [195-201]; Q6IFZ6 [178-184]; Q3UV17 [176-182]; Q9DCV7 [96-102]; Q922U2 [173-179]	[KR].FASFIDK.[V]		2.54115e+09	2.139e+09	4.0924e+09	2.93638e+09	20	0	827.43	1.97
	P50446 [172-178]; Q8VED5 [159-165]; P07744 [166-172]; P11679 [117-123]; Q3UV17 [185-191]; Q9DCV7 [105-111]; Q922U2 [182-188]; P20152 [123-129]	[R].FLEQQNK.[ALIVM]		2323349504	2.26121e+09	3.76645e+09	3.23692e+09	2	0	906.468	1.73
Q99LT0	Protein dpy-30 homolog OS=Mus musculus OX=10090 GN=Dpy30 PE=1 SV=1	88	1.30539e+07	1.59327e+07	5.1708e+06	9.77131e+06	6	19	6	0	11.2	cell organization and biogenesis;protein metabolism;other metabolic processes;transport	ER/Golgi;nucleus;other cell component	other molecular function	66310	ENSMUSG00000024067	mmu:66310; Q99LT0		PKMTs methylate histone lysines; RUNX1 regulates genes involved in megakaryocyte differentiation and platelet function
	Positions in Master Proteins	Annotated Sequence	Modifications	Abundances (Normalized): F8: Sample	Abundances (Normalized): F9: Sample	Abundances (Normalized): F10: Sample	Abundances (Normalized): F11: Sample	# PSMs	# Missed Cleavages	Theo. MH+ [Da]	XCorr (by Search Engine): Sequest HT
	Q99LT0 [1-29]	[-].MESEQMLEGQTQVAENPHSEYGLTDSVER.[I]	1xAcetyl [N-Term]; 1xDeamidated [N/Q]		4.76796e+06		3.55799e+06	4	0	3337.45	7.46
	Q99LT0 [75-90]	[K].ERPPNPIEFLASYLLK.[N]		7.65216e+06	1.4602e+07	4.17334e+06	5.57749e+06	8	0	1887.04	4.69
	Q99LT0 [55-74]	[R].AYLDQTVVPILLQGLAVLAK.[E]		5401781	5.4388e+06	1.89529e+06	4.15639e+06	3	0	2125.26	4.37
	Q99LT0 [30-40]	[R].IVENEKINAEK.[S]						1	1	1286.7	3.03
	Q99LT0 [44-54]	[K].QKVDLQSLPTR.[A]						2	1	1284.73	2.89
	Q99LT0 [46-54]	[K].VDLQSLPTR.[A]						1	0	1028.57	2.43
E9Q616	AHNAK nucleoprotein (desmoyokin) OS=Mus musculus OX=10090 GN=Ahnak PE=1 SV=1	84	1.18411e+10	4.13209e+09	6.1196e+09	5.26609e+09	379	1819	379	0	603.9	other biological processes	non-structural extracellular;plasma membrane;other membranes;cytosol;cytoskeleton;nucleus;other cell component	other molecular function	66395	ENSMUSG00000069833	E9Q616
	Positions in Master Proteins	Annotated Sequence	Modifications	Abundances (Normalized): F8: Sample	Abundances (Normalized): F9: Sample	Abundances (Normalized): F10: Sample	Abundances (Normalized): F11: Sample	# PSMs	# Missed Cleavages	Theo. MH+ [Da]	XCorr (by Search Engine): Sequest HT
	E9Q616 [575-588]	[R].ISMADVDLNVAAPK.[G]	1xDeamidated [N9]					1	0	1444.74	4.68
	E9Q616 [2437-2447]; [4163-4173]	[K].ISMPDFDLHLK.[G]		133724226	7.92951e+07	8.94082e+07	5.20705e+07	8	0	1315.67	2.41
	E9Q616 [2437-2450]; [4163-4176]	[K].ISMPDFDLHLKGPK.[V]		27953407	1.53114e+07	1.11816e+07	6.28278e+07	9	1	1597.84	4.31
	E9Q616 [4237-4247]	[K].ISMPDFDLNLK.[G]		47966220	2.19869e+07	3.19008e+07	1.33119e+07	5	0	1292.66	3.02
	E9Q616 [4237-4250]	[K].ISMPDFDLNLKGPK.[V]			6.80657e+06		2.65132e+07	8	1	1574.82	4.06
	E9Q616 [2370-2380]	[K].ISMPDIDLHLK.[S]		67241121	3.64644e+07	3.79118e+07	2.88952e+07	9	0	1281.69	2.55
	E9Q616 [2370-2383]	[K].ISMPDIDLHLKSPK.[I]		9.85915e+06	5.4207e+06	2.69788e+06	2.22562e+07	5	1	1593.87	3.8
	E9Q616 [2565-2578]; [2819-2832]; [3271-3284]; [3399-3412]; [3527-3540]; [3781-3794]; [4499-4512]	[K].ISMPDIDLNLKGPK.[V]		171694660	9.28293e+07	7.35742e+07	2.11886e+08	9	1	1540.84	4.02
	E9Q616 [2565-2578]; [2819-2832]; [3271-3284]; [3399-3412]; [3527-3540]; [3781-3794]; [4499-4512]	[K].ISMPDIDLNLKGPK.[V]	1xOxidation [M3]	4.29995e+06	2.17543e+06	1.36901e+06	1.63403e+06	2	1	1556.84	3.09
	E9Q616 [1320-1331]; [2693-2704]; [3655-3666]; [3909-3920]	[K].ISMPDLHLKGPK.[V]		15085798	9.88416e+06	2.84498e+06	3.44838e+07	9	1	1335.75	3.65
	E9Q616 [2947-2957]	[K].ISMPDLNLNLK.[G]	1xDeamidated [N]	3.26203e+08	1.32827e+08	2.02133e+08	1.03737e+08	4	0	1258.67	2.75
	E9Q616 [2947-2962]	[K].ISMPDLNLNLKGPNVK.[G]		4.62801e+06	1.75678e+06	1.23055e+06	5.92971e+06	5	1	1752.97	3.97
	E9Q616 [4627-4640]	[K].ISMPDVDLELKGPK.[V]		20567500	9.9351e+06	6.83172e+06	2.68269e+07	7	1	1541.82	3.9
	E9Q616 [698-711]; [1765-1778]; [1967-1980]; [2034-2047]; [2101-2114]; [2168-2181]	[K].ISMPDVDLHIKGPK.[V]		103196497	5.08374e+07	3.97284e+07	1.71205e+08	30	1	1549.84	3.99
	E9Q616 [1893-1906]	[K].ISMPDVDLNFKGPK.[L]		52728034	2.81289e+07	2.33315e+07	7.16685e+07	7	1	1560.81	3.47
	E9Q616 [1698-1711]	[K].ISMPDVGLNLKGPK.[L]		9563725		2.05696e+06		3	1	1468.82	3.54
	E9Q616 [1572-1585]	[K].ISMPDVSLNLKGPK.[V]		7.50763e+06	3.58816e+06	1.53705e+06	2.18325e+07	5	1	1498.83	3.35
	E9Q616 [4035-4048]	[K].ISMPEIDLNLKGPK.[L]		22682516	1.11828e+07	1.01663e+07	2.32852e+07	4	1	1554.86	3.32
	E9Q616 [3021-3034]	[K].ISMPEIDLNLKGSK.[V]		6.22115e+06	1.99665e+06	1.63877e+06	1.58837e+07	3	1	1544.84	3.42
	E9Q616 [1446-1459]	[K].ISMPDVDLNIKGPK.[G]		1.6417e+07	7.83747e+06	4.72583e+06	3.10425e+07	6	1	1526.82	4.14
	E9Q616 [575-588]	[R].ISMADVDLNVAAPK.[G]		52091144	2.61396e+07	3.46754e+07	3.47652e+07	6	0	1443.75	4.04
	E9Q616 [134-150]	[R].LRSEDGVEGDLGETQSR.[T]		2912903				6	1	1847.87	4.55
	E9Q616 [4677-4693]	[K].LSGPNLKMPSLEVSVPK.[I]		2.58206e+06	1.0239e+06		1.66172e+06	2	1	1796	4.14
	E9Q616 [209-227]	[R].LPSGSGPASPTTGSAVDIR.[A]		5.16048e+06	2.86813e+06	2.63554e+06	1.41446e+06	3	0	1769.9	5.32
	E9Q616 [5188-5205]	[K].LPQFGISTPGSDLDINIK.[G]		35451047	1.4421e+07	2.67571e+07	8.83671e+06	13	0	1915.02	6.04
	E9Q616 [4188-4200]	[K].MEGELKGPGIDIK.[C]		7.41686e+06	4.04508e+06	1.54563e+06	8.67212e+06	4	1	1386.73	3.28
	E9Q616 [5028-5052]	[K].MEGGSTEIGAQMPSLEGGLSTSDMK.[L]		2.02349e+07	1.34066e+07	1.68308e+07	1.15056e+07	9	0	2513.12	6.95
	E9Q616 [1359-1376]; [2732-2749]; [3694-3711]	[K].MDINAPDMDVQGPDWHLK.[M]		197412956	9.95594e+07	1.02396e+08	1.24301e+08	9	0	2081.94	4.99
	E9Q616 [1359-1376]; [2732-2749]; [3694-3711]	[K].MDINAPDMDVQGPDWHLK.[M]	1xOxidation [M8]	2.52871e+06				2	0	2097.94	4
	E9Q616 [1359-1379]; [2732-2752]; [3694-3714]	[K].MDINAPDMDVQGPDWHLKMPK.[M]						1	1	2438.13	4.3
	E9Q616 [616-633]	[K].MDISAPDVEVHGPEWNLK.[M]		59921740	3.86111e+07	4.21847e+07	4.9338e+07	7	0	2036.97	5.03
	E9Q616 [3948-3965]	[K].MDISAPDVDVHGPDWHLK.[M]		1.0038e+08	5.16089e+07	5.70025e+07	6.38081e+07	10	0	2031.96	4.46
	E9Q616 [5127-5146]	[K].MSGIDATTALSVGAPDVTLK.[G]		12983239	7.31278e+06	9.49504e+06		4	0	1947.01	5.28
	E9Q616 [1688-1697]	[K].MPSMNIQTHK.[I]		44502746	2.49482e+07	2.91065e+07	2.35956e+07	6	0	1186.57	3.1
	E9Q616 [1080-1096]	[K].MKGNLDMSAPKIEGEMK.[A]						2	2	1878.91	4.61
	E9Q616 [4819-4852]	[K].KQGFDLNIPGGEIDTSLKAPDVDVSVAGPDAALK.[A]		8121605		5.79669e+06		3	2	3437.78	6.92
	E9Q616 [4819-4852]	[K].KQGFDLNIPGGEIDTSLKAPDVDVSVAGPDAALK.[A]	1xDeamidated [N7]					1	2	3438.76	8.54
	E9Q616 [5386-5396]	[K].LAGNLHFSGPK.[I]		29691953	2.03053e+07	2.54681e+07	1.5464e+07	7	0	1140.62	3.62
	E9Q616 [4311-4327]	[K].IKGDLDISIPKPEGDLK.[G]		31213838	1.72859e+07	2.02164e+07	1.24476e+07	9	1	1838.03	4.99
	E9Q616 [4988-5010]	[K].IKGDVPSVGLEGPNIDLQGPEGK.[I]		6.96538e+07	3.61885e+07	4.76711e+07	4.66926e+07	6	1	2319.22	7.37
	E9Q616 [1907-1923]	[K].LKGEIDASVPEMEADLR.[G]		2.77386e+07	1.68341e+07	1.71659e+07	1.20543e+07	6	1	1872.94	2.9
	E9Q616 [1907-1930]	[K].LKGEIDASVPEMEADLRGPQVDIK.[G]		7.4552e+06		4.6743e+06	1.8829e+07	6	2	2610.34	6.17
	E9Q616 [2384-2400]	[K].IKGEVDVDVPKLEGDLK.[G]		24611836	1.72086e+07	9.24767e+06		8	2	1854.02	5.36
	E9Q616 [681-694]	[K].LKGPDINLPEVSVK.[T]		54484916	3.04763e+07	3.75224e+07	4.19829e+07	5	1	1508.87	4.71
	E9Q616 [376-393]	[K].LKGPQITGPSLEGDLGLK.[G]		58645891	3.11454e+07	3.72125e+07	4.08883e+07	11	1	1823.03	3.95
	E9Q616 [376-396]	[K].LKGPQITGPSLEGDLGLKGTK.[L]		1.52862e+06	844102		4.27415e+06	2	2	2109.19	5.23
	E9Q616 [3101-3112]	[K].LKKPDVDITAPK.[V]		3.78264e+07	2.13334e+07	1.93922e+07	1.72773e+07	7	1	1324.78	1.7
	E9Q616 [3101-3125]	[K].LKKPDVDITAPKVDINAPEVEVQGK.[V]		5.34392e+06	3.6078e+06	1.44054e+06	1.63604e+07	6	2	2703.49	4.6
	E9Q616 [4962-4984]	[K].IKAPSFSVSAPQVSIPDVNVNLK.[G]		29617000	1.21599e+07	2.27397e+07	9.71019e+06	6	1	2410.33	6.69
	E9Q616 [4962-4987]	[K].IKAPSFSVSAPQVSIPDVNVNLKGPK.[I]		10051469	5.13518e+06	3.32104e+06	2.10662e+07	5	2	2692.5	4.84
	E9Q616 [3009-3020]	[K].LKMPDMHVSMPK.[I]		13833178	6.85154e+06	6.11964e+06	1.57528e+07	5	1	1413.71	2.86
	E9Q616 [1033-1048]	[K].LDISAPDLNLEGPEGK.[L]	1xDeamidated [N9]					1	0	1668.83	4.48
	E9Q616 [1033-1048]	[K].LDISAPDLNLEGPEGK.[L]		46931148	2.44588e+07	2.80623e+07	2.42491e+07	4	0	1667.85	4.22
	E9Q616 [2988-3003]	[K].LDVNAPDIDVHGPEGK.[L]		59923601	3.36912e+07	2.91563e+07	3.21381e+07	10	0	1675.83	4.13
	E9Q616 [4338-4353]	[K].LDIDTPDIDIHGPEGK.[L]		50745107	3.01527e+07	3.40607e+07	2.59245e+07	8	0	1734.85	4.81
	E9Q616 [858-875]	[K].LDIDVPNVDVQGPELHMK.[M]		62469192		3.91123e+07		4	0	2019.02	3.98
	E9Q616 [858-875]	[K].LDIDVPNVDVQGPELHMK.[M]	1xDeamidated [Q11]	5378905	4.2374e+06		3.25715e+06	1	0	2020.01	4.33
	E9Q616 [1161-1176]	[K].LDIETSDVSLEGPEGK.[L]		34535196	1.72295e+07	2.0236e+07	1.71867e+07	4	0	1688.82	4.92
	E9Q616 [2321-2336]	[K].IEGELKGPELDLKGPK.[L]		2.64791e+06	1.04573e+06		3.69834e+06	4	2	1722.96	2.36
	E9Q616 [2337-2352]	[K].LDANIPEVAVEGPEGK.[W]		3.61733e+07	1.90028e+07	2.26545e+07	2.03412e+07	7	0	1637.84	4.36
	E9Q616 [4893-4919]	[K].LEGEIKVPDVDISSPGINVEAPDIHMK.[A]		3.51132e+07	1.48923e+07	2.14864e+07	1.51952e+07	7	1	2902.49	8.41
	E9Q616 [4893-4919]	[K].LEGEIKVPDVDISSPGINVEAPDIHMK.[A]	1xDeamidated [N18]					1	1	2903.47	7.15
	E9Q616 [5053-5076]	[K].LEGPHLSLKGPGVDLPSVDLSMPK.[V]		13726722	3.55114e+06	5.52064e+06	1.64335e+07	6	1	2486.33	7.22
	E9Q616 [410-434]	[K].IEGSITGPSVEIGTPDVDVHGLGGK.[L]		4.13745e+07	2.40265e+07	3.42606e+07	1.65716e+07	6	0	2434.25	6.69
	E9Q616 [784-799]	[K].VEVSAPDVSIEGSEGK.[L]		19420626	1.2355e+07	1.14238e+07	7.66126e+06	3	0	1602.79	3.78
	E9Q616 [1343-1355]	[K].VEGDLKGPDIDIK.[G]		3.35872e+07	2.35993e+07	1.71145e+07	1.55368e+07	8	1	1398.75	5.36
	E9Q616 [1343-1358]	[K].VEGDLKGPDIDIKGPK.[M]		4136682			4.26935e+06	4	2	1680.92	2.93
	E9Q616 [2716-2728]; [3678-3690]	[K].VEGDLKGPDVDIK.[G]		78965550	3.84824e+07	4.43125e+07	2.18746e+07	5	1	1384.73	5.01
	E9Q616 [2462-2474]; [3932-3944]; [4060-4072]; [4396-4408]	[K].VEGDIKGPEVDIK.[G]		102545672	6.89182e+07	6.9915e+07	4.38131e+07	14	1	1398.75	4.66
	E9Q616 [1487-1504]	[K].VGIDAPDVEVHGPDWHLK.[M]		95270681	5.65703e+07	6.20432e+07	7.6276e+07	8	0	1983.99	5.86
	E9Q616 [5640-5656]	[K].VGIQLPEVELSVSTKKE.[-]					1.73091e+06	1	2	1856.04	2.75
	E9Q616 [1613-1628]	[K].VEAPDVEVHGPDWHLK.[M]		93423271	5.18887e+07	7.23189e+07	3.82838e+07	11	0	1827.9	4.94
	E9Q616 [5460-5479]	[K].VEANVQAGAGEGKWEESEVK.[L]		1.40176e+07	1.59461e+06	1.03925e+07	7.81581e+06	7	1	2117.01	6.14
	E9Q616 [5460-5479]	[K].VEANVQAGAGEGKWEESEVK.[L]	1xDeamidated [Q6]					1	1	2118	4.24
	E9Q616 [1806-1823]; [2209-2226]	[K].VDINAPDVDVRGPDWHLK.[M]		1.33098e+07	1.83421e+06		4.41795e+07	5	1	2046.04	5
	E9Q616 [3113-3125]	[K].VDINAPEVEVQGK.[V]		42116488	2.14988e+07	2.12756e+07	2.15364e+07	3	0	1397.73	4.21
	E9Q616 [4076-4093]	[K].VDISAPDMDVHGPDWHLK.[M]		7.00127e+07	5.26599e+07	3.73754e+07	2.87638e+07	10	0	2031.96	2.8
	E9Q616 [4412-4429]	[K].VDISAPDVDVHGPDWHLK.[M]		81875139	4.57452e+07	4.88195e+07	4.10556e+07	9	0	1999.99	4.57
	E9Q616 [1235-1252]	[K].VDISAPDVDVQGPDWHLK.[M]		64643039	3.9051e+07	3.7603e+07	4.69445e+07	10	0	1990.99	4.41
	E9Q616 [979-996]	[K].VDVSVPDVDVHGPDWNLK.[M]		77254751	4.15116e+07	4.82819e+07	3.89764e+07	9	0	1990.99	5.23
	E9Q616 [1806-1816]; [2209-2219]	[K].VDINAPDVDVR.[G]		97816152	5.27797e+07	6.67184e+07	4.5504e+07	3	0	1212.62	3.37
	E9Q616 [2478-2495]	[K].VDINAPDVDVQGPDWHLK.[M]		80260254	3.89407e+07	4.52612e+07	4.53903e+07	8	0	2018	4.59
	E9Q616 [4331-4353]	[K].VDIKGPKLDIDTPDIDIHGPEGK.[L]		4218370	2.23953e+06	835811	9.16691e+06	4	2	2472.3	5.03
	E9Q616 [732-747]	[K].VDIDTPQVDVHGPDLK.[I]		5.127e+07	3.00154e+07	3.50418e+07	2.42739e+07	9	0	1747.89	4.63
	E9Q616 [1860-1875]	[K].VDIDVPDLDIEGPEGK.[L]		29913012	1.8575e+07	1.85653e+07	1.1512e+07	7	0	1710.84	3.29
	E9Q616 [2606-2623]; [2860-2877]; [3312-3329]; [3440-3457]; [3568-3585]; [3822-3839]; [4540-4557]	[K].VDIDVPDVDVHGPDWHLK.[M]		574667103	3.73658e+08	3.7542e+08	3.00285e+08	12	0	2056.01	4.68
	E9Q616 [1287-1302]; [2532-2547]; [2660-2675]; [2786-2801]; [2914-2929]; [3366-3381]; [3494-3509]; [3622-3637]; [3748-3763]; [3876-3891]; [4130-4145]; [4466-4481]	[K].VDIDVPDVNIEGPDAK.[L]		418350384	2.49831e+08	2.68737e+08	1.70578e+08	11	0	1695.84	3.78
	E9Q616 [1539-1554]	[K].VDIDVPDVNIEGPDTK.[L]		23252260	1.5036e+07	1.42586e+07	1.20764e+07	4	0	1725.85	3.88
	E9Q616 [4594-4609]	[K].VDIDVPDVNVEGPDMK.[V]		27819968		1.57125e+07	1.07712e+07	4	0	1741.83	4.26
	E9Q616 [3739-3763]	[K].VDLDVSGPKVDIDVPDVNIEGPDAK.[L]						2	1	2606.32	4.74
	E9Q616 [1413-1428]	[K].VDIEAPDVSIEGPEGK.[L]		35293330	2.26866e+07	2.60536e+07	1.84238e+07	7	0	1654.82	4.32
	E9Q616 [4002-4017]	[K].VDIEGPNVNIEGPEGK.[L]		28005298	1.67984e+07	1.58016e+07	1.38933e+07	4	0	1666.83	4.84
	E9Q616 [547-562]	[R].VDIETPNLEGTLTGPK.[I]		42837252	3.00891e+07	2.79151e+07	3.18183e+07	6	0	1683.88	4.99
	E9Q616 [4727-4751]	[K].VDLETPSLDVHMESPDINIEGPDVK.[V]		4.10647e+07	2.6191e+07	3.29734e+07	1.55323e+07	3	0	2749.32	8.79
	E9Q616 [3177-3201]	[K].VDIKAPDVQLNAPDVDVHGPEWNLK.[M]		8813586	5.82602e+06	1.36375e+06	1.42558e+07	3	1	2769.42	6.98
	E9Q616 [3177-3201]	[K].VDIKAPDVQLNAPDVDVHGPEWNLK.[M]	1xDeamidated [N/Q]	2.99121e+06			3.73111e+06	2	1	2770.4	7.06
	E9Q616 [3055-3068]	[R].VDLKGPEVDISAPK.[V]		41213271	2.11176e+07	1.91512e+07	2.77338e+07	9	1	1467.81	3.83
	E9Q616 [47-86]	[R].TGVVKEGDQIVGATIYFDNLQSGEVTQLLNTMGHHTVGLK.[L]						2	1	4270.18	9.36
	E9Q616 [496-505]	[K].TPEMIIQKPK.[I]		19455962	1.51451e+07	1.37187e+07	9.97395e+06	5	0	1184.67	3.72
	E9Q616 [4294-4307]	[K].TPQISMSDIDLNVK.[G]		32949764	1.97915e+07	1.91285e+07	1.37113e+07	5	0	1560.79	4.75
	E9Q616 [4294-4310]	[K].TPQISMSDIDLNVKGPK.[I]		7596635	4.46382e+06	2.72867e+06	2.16145e+07	7	1	1842.96	5.42
	E9Q616 [4773-4797]	[K].TPTVDVTVPEAELNVDSPEINIGGK.[S]		12889246	6.03779e+06	8.81747e+06	4.99666e+06	7	0	2594.32	6.84
	E9Q616 [4773-4797]	[K].TPTVDVTVPEAELNVDSPEINIGGK.[S]	1xDeamidated [N14]	13643207	1.67302e+07	1.29001e+07	9.69884e+06	2	0	2595.3	5.15
	E9Q616 [3157-3173]	[K].VKGDLDAAGPNLEGDFK.[G]		1.75157e+07	8.38633e+06	8.59784e+06	4.65467e+06	6	1	1745.87	5.43
	E9Q616 [3157-3173]	[K].VKGDLDAAGPNLEGDFK.[G]	1xDeamidated [N11]	5.04849e+06			2.01027e+06	2	1	1746.85	5.95
	E9Q616 [3157-3176]	[K].VKGDLDAAGPNLEGDFKGPK.[V]		10435709	4.91588e+06	4.8521e+06	1.00284e+07	4	2	2028.04	6.63
	E9Q616 [1779-1789]	[K].VKGDMDVTMPK.[I]		23980940	1.50944e+07	1.46802e+07	1.84983e+07	6	1	1220.6	2.83
	E9Q616 [4251-4279]	[K].VKGDVDLALPNVEGDLKGPEIDIEGPEGK.[L]		49662436	2.27879e+07	2.30589e+07	2.99362e+07	9	2	3003.55	8.87
	E9Q616 [4251-4279]	[K].VKGDVDLALPNVEGDLKGPEIDIEGPEGK.[L]	1xDeamidated [N11]					1	2	3004.54	5.32
	E9Q616 [2833-2843]; [3795-3805]	[K].VKGDVDMSLPK.[V]		46780084	3.03584e+07	2.99819e+07	2.24278e+07	7	1	1188.63	3.49
	E9Q616 [1332-1342]; [2579-2589]; [2705-2715]; [3285-3295]; [3413-3423]; [3541-3551]; [3667-3677]; [3921-3931]; [4385-4395]; [4513-4523]	[K].VKGDVDVSLPK.[V]		215256648	1.30798e+08	1.37681e+08	9.60006e+07	7	1	1156.66	2.66
	E9Q616 [959-969]	[K].VKGEYDVTMPK.[L]		1.58785e+07	1.44716e+07	9.18813e+06	9.9671e+06	6	1	1266.64	3.13
	E9Q616 [494-505]	[K].VKTPEMIIQKPK.[I]		23840102	1.08295e+07	9.74425e+06	1.07685e+07	12	1	1411.83	3.72
	E9Q616 [712-728]	[K].VKGEYEVTPPKLEGELK.[G]		14076859	9.1564e+06	1.07769e+07	1.14831e+07	7	2	1916.04	4.3
	E9Q616 [4944-4961]	[K].VQANLDTPDINIEGPEAK.[I]	1xDeamidated [N11]					1	0	1924.95	5.41
	E9Q616 [4944-4961]	[K].VQANLDTPDINIEGPEAK.[I]		3.67681e+07	1.93263e+07	2.56068e+07	2.72664e+07	8	0	1923.97	5.3
	E9Q616 [5165-5187]	[K].VSVATPDVSLEASEGAVKLPHMK.[L]		5.4711e+06	4.04678e+06	2.05044e+06	1.05482e+07	6	1	2365.24	4.93
	E9Q616 [5165-5182]	[K].VSVATPDVSLEASEGAVK.[L]		20340868	1.06493e+07	1.50466e+07	8.60468e+06	5	0	1758.91	4.51
	E9Q616 [5077-5103]	[K].VSGPDLDMNLKGPSLKGDLGASSPSMK.[L]	1xDeamidated [N9]					1	2	2702.34	6.88
	E9Q616 [1066-1079]	[K].VSLPDVDLDLKGPK.[M]		4.1554e+07	2.13086e+07	1.68172e+07	4.47208e+07	8	1	1495.84	3.54
	E9Q616 [3143-3156]	[K].VSMPDVELNLKGPK.[V]		1.14318e+07		3.53863e+06	2.71079e+07	3	1	1526.82	3.44
	E9Q616 [665-680]	[K].VNVEAPNVNMEGLGGK.[L]		41982228	2.7592e+07	2.19987e+07	3.43958e+07	6	0	1627.81	4.31
	E9Q616 [1225-1234]; [1477-1486]; [1796-1805]; [2199-2208]	[K].VPDVDIKGPK.[V]		2.86258e+06	1.83247e+06		5.38273e+06	4	1	1067.61	3.2
	E9Q616 [4899-4919]	[K].VPDVDISSPGINVEAPDIHMK.[A]		12855727	6.30327e+06	1.04648e+07	4.09629e+06	3	0	2233.12	5.33
	E9Q616 [4899-4919]	[K].VPDVDISSPGINVEAPDIHMK.[A]	1xDeamidated [N12]					2	0	2234.1	4.75
	E9Q616 [277-305]	[R].VPGVDVSSSLGAGSVEVQAPSLQSGDIGK.[I]		2.39007e+07	1.50292e+07	1.83146e+07	1.00009e+07	8	0	2740.4	8.63
	E9Q616 [3558-3567]	[K].VPEVDIKDPK.[V]		8834201	5.47012e+06	5.04915e+06	1.68349e+06	5	1	1139.63	3.42
	E9Q616 [157-168]	[R].RVTAYTVDVTGR.[E]		2.16352e+06	2.43671e+06	957486	3.96397e+06	3	1	1337.72	2.67
	E9Q616 [855-875]	[K].SAKLDIDVPNVDVQGPELHMK.[M]		6.66796e+06	2.28761e+06	1.57735e+06	1.98546e+07	6	1	2305.19	5.26
	E9Q616 [4820-4836]	[K].QGFDLNIPGGEIDTSLK.[A]		4.9966e+06	2.36697e+06	2.88822e+06		3	0	1803.91	3.64
	E9Q616 [4820-4852]	[K].QGFDLNIPGGEIDTSLKAPDVDVSVAGPDAALK.[A]		8624257				1	1	3309.68	6.44
	E9Q616 [110-124]	[R].SSEVVLSGDDEDYQR.[I]		18583316	1.02757e+07	1.24164e+07	1.45086e+07	4	0	1698.75	4.15
	E9Q616 [136-150]	[R].SEDGVEGDLGETQSR.[T]		6.11202e+06	2.74347e+06	4.47604e+06	2.56592e+06	5	0	1578.69	4.22
	E9Q616 [903-915]	[K].SDIDVSGPNVDVK.[V]		23110382	1.43635e+07	1.62685e+07	1.26294e+07	5	0	1344.66	3.98
	E9Q616 [903-927]	[K].SDIDVSGPNVDVKVPDVNIEGPEGK.[L]		11719170	6.29808e+06	5.22184e+06	1.23093e+07	5	1	2579.28	6.02
	E9Q616 [903-927]	[K].SDIDVSGPNVDVKVPDVNIEGPEGK.[L]	1xDeamidated [N]					2	1	2580.27	7.55
	E9Q616 [5553-5580]	[R].SNSFSDEREFSAPSTPTGTLEFAGGDAK.[G]		4.47244e+06	2.69969e+06	2.04409e+06	9.79891e+06	3	1	2905.31	5.44
	E9Q616 [5553-5580]	[R].SNSFSDEREFSAPSTPTGTLEFAGGDAK.[G]	1xDeamidated [N2]					1	1	2906.3	5.18
	E9Q616 [10-29]	[R].ELLLPNWQGSGSHGLTIAQR.[D]		6.48376e+07	2.81049e+07	4.56039e+07	3.29346e+07	8	0	2177.15	5.92
	E9Q616 [10-29]	[R].ELLLPNWQGSGSHGLTIAQR.[D]	1xDeamidated [N6]					1	0	2178.13	5.89
	E9Q616 [10-46]	[R].ELLLPNWQGSGSHGLTIAQRDDGVFVQEVMQNSPAAR.[T]					1.39234e+07	1	1	4021	6.05
	E9Q616 [52-86]	[K].EGDQIVGATIYFDNLQSGEVTQLLNTMGHHTVGLK.[L]		63472133	2.40795e+07	3.87932e+07	2.61238e+07	8	0	3785.88	9.73
	E9Q616 [52-86]	[K].EGDQIVGATIYFDNLQSGEVTQLLNTMGHHTVGLK.[L]	1xDeamidated [Q16]					1	0	3786.86	9.71
	E9Q616 [52-86]	[K].EGDQIVGATIYFDNLQSGEVTQLLNTMGHHTVGLK.[L]	2xDeamidated [N14; N25]	8.30071e+06		4.4461e+06	3.18634e+06	1	0	3787.85	6.31
	E9Q616 [169-184]	[R].EGVKDIDITSPEFMIK.[I]		2.46523e+07	1.30289e+07	1.44518e+07	2.53697e+07	6	1	1821.93	5.88
	E9Q616 [5561-5580]	[R].EFSAPSTPTGTLEFAGGDAK.[G]		18860546	9.54916e+06	1.40312e+07	7.56612e+06	5	0	1982.93	4.24
	E9Q616 [756-774]	[K].FSVPGFKAEGPEVDVNLPK.[A]		6436358	3.82491e+06	1.63933e+06	1.6823e+07	5	1	2030.06	4.82
	E9Q616 [2886-2913]; [3594-3621]; [3848-3875]; [3974-4001]; [4566-4593]	[K].FSMPGFKGEGPEVDVNLPKADLDVSGPK.[V]	1xDeamidated [N16]	3.82031e+06		1.7465e+06		1	2	2931.44	4.78
	E9Q616 [3338-3356]; [3466-3484]; [4438-4456]	[K].FSMPGFKGEGPEVDVSLPK.[A]		104746293	5.9553e+07	4.88437e+07	9.88492e+07	8	1	2021	5.25
	E9Q616 [2632-2659]	[K].FSMPGFKGEGPEVDVSLPNADLDVSGPK.[V]		16634717	9.4734e+06	1.12787e+07	4.67768e+06	1	1	2889.4	6.94
	E9Q616 [2632-2659]	[K].FSMPGFKGEGPEVDVSLPNADLDVSGPK.[V]	1xDeamidated [N19]					5	1	2890.38	8.78
	E9Q616 [1005-1023]	[K].FSMPSLKGEGPELDVNMPK.[A]		3.67175e+07	2.01007e+07	2.00442e+07	2.74159e+07	8	1	2076.01	5.43
	E9Q616 [1005-1023]	[K].FSMPSLKGEGPELDVNMPK.[A]	1xDeamidated [N16]					1	1	2077	5.23
	E9Q616 [1133-1151]	[K].FSMPTLKGEGPDVDVSLPK.[A]		4.16201e+07	2.1753e+07	1.67205e+07	4.7298e+07	7	1	2017.03	5.54
	E9Q616 [2886-2913]; [3594-3621]; [3848-3875]; [3974-4001]; [4566-4593]	[K].FSMPGFKGEGPEVDVNLPKADLDVSGPK.[V]			2.59716e+06		1.66777e+07	4	2	2930.46	8.31
	E9Q616 [2886-2904]; [3594-3612]; [3848-3866]; [3974-3992]; [4566-4584]	[K].FSMPGFKGEGPEVDVNLPK.[A]		119750950	7.16902e+07	6.11089e+07	1.03422e+08	4	1	2048.02	5.22
	E9Q616 [1637-1655]	[K].FSMPGFKGEGAEVDVNLQK.[A]		2.45017e+07	8.77273e+06	1.04359e+07	2.81356e+07	7	1	2053.01	5.58
	E9Q616 [1385-1403]; [1832-1850]; [2235-2253]; [2504-2522]; [2758-2776]; [3720-3738]; [4102-4120]	[K].FSMPGFKAEGPEVDVNLPK.[AV]		32561676	1.64867e+07	7.48136e+06	8.2088e+07	6	1	2062.03	5.59
	E9Q616 [1385-1412]; [1832-1859]; [2235-2262]; [2504-2531]; [2758-2785]; [4102-4129]	[K].FSMPGFKAEGPEVDVNLPKADIDVSGPK.[V]		4.06289e+06	5.41566e+06		9.9588e+06	4	2	2944.48	7.27
	E9Q616 [3720-3747]	[K].FSMPGFKAEGPEVDVNLPKVDLDVSGPK.[V]						1	2	2972.51	4.18
	E9Q616 [445-488]	[K].FSASGSKGEGIGLDVALPTGEVTLPGVSGDVSLPEIATGGLEGK.[M]						1	1	4169.15	5.87
	E9Q616 [1513-1529]	[K].FSMPGFKGEGPEVDIPK.[A]		16164908	9.65806e+06	1.67048e+07	1.28743e+07	4	1	1834.9	2.85
	E9Q616 [644-664]	[K].GEGLDVNVTLPEGDISISGPK.[V]		5506500	1.38129e+06	3.98206e+06	1.73375e+06	6	0	2097.07	5.89
	E9Q616 [452-488]	[K].GEGIGLDVALPTGEVTLPGVSGDVSLPEIATGGLEGK.[M]		10517170		7.04788e+06		5	0	3504.83	7.12
	E9Q616 [1012-1023]	[K].GEGPELDVNMPK.[A]		23750402	1.25269e+07	1.52518e+07	1.00439e+07	4	0	1285.61	3.63
	E9Q616 [2639-2659]	[K].GEGPEVDVSLPNADLDVSGPK.[V]		1.66997e+07	7.07469e+06	1.11722e+07	5.52686e+06	8	0	2095.02	5.96
	E9Q616 [344-375]	[K].GDKPGLAIGGNIQAPHLEVNPSSVNIEGLEGK.[L]		44725539	1.23632e+07	2.69137e+07	1.3008e+07	6	0	3210.68	10.51
	E9Q616 [344-375]	[K].GDKPGLAIGGNIQAPHLEVNPSSVNIEGLEGK.[L]	1xDeamidated [N25]		2.15676e+07	6.56571e+06	5.03435e+06	2	0	3211.66	9.96
	E9Q616 [3159-3176]	[K].GDLDAAGPNLEGDFKGPK.[V]		3.55942e+06	2.41647e+06	1.91683e+06	2.41933e+06	6	1	1800.88	4.48
	E9Q616 [4313-4327]	[K].GDLDISIPKPEGDLK.[G]		5412575	3.39382e+06	5.17267e+06	2.20636e+06	2	0	1596.85	2.95
	E9Q616 [4253-4279]	[K].GDVDLALPNVEGDLKGPEIDIEGPEGK.[L]		7.51375e+06		4.00674e+06		2	1	2776.39	6.3
	E9Q616 [4253-4279]	[K].GDVDLALPNVEGDLKGPEIDIEGPEGK.[L]	1xDeamidated [N9]		4.53126e+06		3.57176e+06	2	1	2777.37	5.85
	E9Q616 [2963-2977]	[K].GDVDVSIPNIEGDLK.[G]				9.32883e+06		1	0	1570.8	3.19
	E9Q616 [2963-2984]	[K].GDVDVSIPNIEGDLKGPSLDIK.[S]		8861190	2.96101e+06	4.55942e+06	7.64155e+06	4	1	2281.19	4.37
	E9Q616 [4990-5010]	[K].GDVPSVGLEGPNIDLQGPEGK.[I]						1	0	2078.04	5.14
	E9Q616 [5450-5479]	[R].EVGVDVNFPKVEANVQAGAGEGKWEESEVK.[L]						2	2	3201.57	5.47
	E9Q616 [1308-1316]; [1560-1568]; [2425-2433]; [2553-2561]; [2681-2689]; [2807-2815]; [3259-3267]; [3387-3395]; [3515-3523]; [3643-3651]; [3769-3777]; [3897-3905]; [4151-4159]; [4487-4495]	[K].FKMPEMNIK.[AP]		93159128	7.14117e+07	4.67182e+07	1.24664e+08	15	1	1137.58	3.01
	E9Q616 [2935-2946]	[K].FKMPEVNIKAPK.[I]		1.39333e+06	659313		4.80883e+06	3	2	1401.79	3.22
	E9Q616 [3131-3142]	[K].FKMPFLSISSPK.[V]		5.91158e+06	2.7361e+06	2.13049e+06	1.1557e+07	5	1	1381.75	3.67
	E9Q616 [4882-4892]	[K].FKAEAPLPSPK.[L]		24900058	1.36165e+07	1.88521e+07	1.41493e+07	2	1	1184.67	3.24
	E9Q616 [316-343]	[K].FGVSAGLDGQIPEVGLSVSAPESSVGHK.[G]		24745890	1.66419e+07	1.81663e+07	1.28802e+07	5	0	2724.38	7.37
	E9Q616 [3210-3228]	[K].FGVSGIKAEGPDVAVDLPK.[G]		2.97514e+06			7.64902e+06	2	1	1899.02	5.06
	E9Q616 [884-902]	[K].FGMPGFKAESPEMEVNLPK.[S]		3.85101e+06	1.57696e+06	1.90165e+06	1.32692e+07	5	1	2108.02	5.5
	E9Q616 [3357-3381]; [4457-4481]	[K].ANIDVSGPKVDIDVPDVNIEGPDAK.[L]		17237428	1.14912e+07		2.72024e+07	6	1	2577.3	8.61
	E9Q616 [3357-3381]; [4457-4481]	[K].ANIDVSGPKVDIDVPDVNIEGPDAK.[L]	1xDeamidated [N]	5421788		3.2185e+06	6.80976e+06	4	1	2578.29	7.54
	E9Q616 [1530-1554]	[K].ANIDVSGPKVDIDVPDVNIEGPDTK.[L]						3	1	2607.31	4.9
	E9Q616 [1656-1680]	[K].ANIDVSGPKVDIDVPDVNIEGPEGK.[L]	1xDeamidated [N2]	42736704	2.16738e+07	1.77049e+07	5.81579e+07	2	1	2578.29	5.76
	E9Q616 [1603-1628]	[K].APAVDIKGPKVEAPDVEVHGPDWHLK.[M]		4.98459e+06	1.13784e+06	905276	1.77306e+07	4	2	2804.47	2.62
	E9Q616 [1097-1124]	[K].APDVDIKGPNVDIKAPEVDVQGPEWSLK.[M]						1	2	3016.56	6.79
	E9Q616 [4837-4852]	[K].APDVDVSVAGPDAALK.[A]		5709846	3.0198e+06	4.1255e+06	2.40436e+06	5	0	1524.79	4.5
	E9Q616 [3181-3201]	[K].APDVQLNAPDVDVHGPEWNLK.[M]		4.95791e+07	3.19936e+07	2.82778e+07	2.00278e+07	6	0	2314.15	6.08
	E9Q616 [3181-3201]	[K].APDVQLNAPDVDVHGPEWNLK.[M]	1xDeamidated [N/Q]					2	0	2315.13	5.97
	E9Q616 [1111-1124]	[K].APEVDVQGPEWSLK.[M]		42455404	2.23231e+07	2.71283e+07	2.17281e+07	4	0	1554.78	4.58
	E9Q616 [1462-1483]	[K].ADVDASLPEVEGGVKVPDVDIK.[G]		11887009	5.3131e+06	6.53434e+06	5.958e+06	5	1	2252.17	6.26
	E9Q616 [775-799]	[K].ADLDISGTKVEVSAPDVSIEGSEGK.[L]		5969663	3.49326e+06	3.87421e+06	4.10608e+06	4	1	2503.24	7.38
	E9Q616 [775-801]	[K].ADLDISGTKVEVSAPDVSIEGSEGKLK.[G]					3.22439e+06	1	2	2744.42	4.61
	E9Q616 [1278-1302]; [2523-2547]; [2651-2675]; [2777-2801]; [2905-2929]; [3485-3509]; [3613-3637]; [3867-3891]; [4121-4145]	[KN].ADIDVSGPKVDIDVPDVNIEGPDAK.[L]		48158492	2.16738e+07	1.77049e+07	6.49676e+07	6	1	2578.29	8.02
	E9Q616 [4585-4609]	[K].ADLDVSGPKVDIDVPDVNVEGPDMK.[V]		5.58838e+06		2.31633e+06	7.46129e+06	3	1	2624.28	4.88
	E9Q616 [4585-4609]	[K].ADLDVSGPKVDIDVPDVNVEGPDMK.[V]	1xDeamidated [N18]		3.05058e+06			1	1	2625.26	5.25
	E9Q616 [1404-1428]	[K].ADIDVSGPKVDIEAPDVSIEGPEGK.[L]		2.33868e+06			6.84177e+06	4	1	2537.26	5.94
	E9Q616 [3993-4017]	[K].ADLDVSGPKVDIEGPNVNIEGPEGK.[L]						1	1	2549.27	6.11
	E9Q616 [4769-4797]	[K].ADIKTPTVDVTVPEAELNVDSPEINIGGK.[S]						1	1	3021.56	6.73
	E9Q616 [4769-4797]	[K].ADIKTPTVDVTVPEAELNVDSPEINIGGK.[S]	1xDeamidated [N]	3947947			7.17839e+06	5	1	3022.55	7.09
	E9Q616 [228-245]	[R].AGAISASGPELEGAGHSK.[F]		10142924	5.4406e+06	5.99524e+06	8.75997e+06	5	0	1638.81	4.56
	E9Q616 [763-774]; [1392-1403]; [1839-1850]; [2242-2253]; [2511-2522]; [2765-2776]; [3727-3738]; [4109-4120]	[K].AEGPEVDVNLPK.[AV]		275046272	1.76939e+08	1.64268e+08	1.41243e+08	8	0	1267.65	3.07
	E9Q616 [842-854]	[R].AEGEIKVPDVELK.[S]		57275817	3.16837e+07	3.64776e+07	3.61842e+07	8	1	1426.78	5.12
	E9Q616 [3217-3228]	[K].AEGPDVAVDLPK.[G]		27008166	1.5211e+07	1.2035e+07	1.55556e+07	4	0	1210.63	3.42
	E9Q616 [4964-4984]	[K].APSFSVSAPQVSIPDVNVNLK.[G]		1.62704e+07	3.56408e+06	5.93496e+06	1.89608e+06	7	0	2169.16	5.42
	E9Q616 [30-46]	[R].DDGVFVQEVMQNSPAAR.[T]		29581763	5.70065e+06	1.92934e+07	1.39231e+07	8	0	1862.87	4.41
	E9Q616 [5521-5538]	[K].ASLGSLEGEVEAEASSPK.[G]		2.09018e+07	9.87527e+06	2.07926e+07	1.65109e+07	11	0	1760.85	5.58
	E9Q616 [1152-1176]	[K].ATIDVSGPKLDIETSDVSLEGPEGK.[L]		5.31553e+06	2.27123e+06		1.1872e+07	3	1	2557.29	6.81
	E9Q616 [828-841]	[K].GPNVKGEYDVTVPR.[A]						5	1	1530.79	4.24
	E9Q616 [2401-2419]	[K].GPNVDMSRPDIEIEGPEGK.[L]		3.63009e+07	1.85661e+07	2.82872e+07	1.44885e+07	9	0	2039.97	6.34
	E9Q616 [2603-2623]; [2857-2877]; [3309-3329]; [3437-3457]; [3819-3839]; [4537-4557]	[K].GPKVDIDVPDVDVHGPDWHLK.[M]		8637139	3.53171e+06	959993	1.67959e+07	7	1	2338.18	6.16
	E9Q616 [5147-5161]	[K].GPSLQGDLAVSGDIK.[C]		4599146	2.7337e+06	3.73891e+06	1.96987e+06	5	0	1456.76	4.42
	E9Q616 [5062-5076]	[K].GPGVDLPSVDLSMPK.[V]		37912092	2.12242e+07	2.92046e+07	1.33596e+07	4	0	1511.78	4.61
	E9Q616 [5318-5338]	[K].GPSFNVASPESDFGVSLKGPK.[V]			3.03453e+06		1.13103e+07	2	1	2120.07	5.93
	E9Q616 [5372-5385]	[K].GPQVSSSLNLDTSK.[L]		21128206	1.44354e+07	1.13912e+07	1.08747e+07	3	0	1432.73	4.01
	E9Q616 [378-393]	[K].GPQITGPSLEGDLGLK.[G]		4934575	2.61954e+06	3.19129e+06	2.50915e+06	3	0	1581.85	4.27
	E9Q616 [5224-5240]	[K].GPQISAPSMDFNLEGPK.[V]		24359086	1.41726e+07	1.57489e+07	9.74676e+06	5	0	1787.86	4.22
	E9Q616 [5318-5335]	[K].GPSFNVASPESDFGVSLK.[G]		26941552	1.44848e+07	1.83974e+07	8.87671e+06	3	0	1837.9	4.94
	E9Q616 [5253-5278]	[K].GPAIGGALPGISIQGPEGNLQMPGIK.[A]	1xDeamidated [Q14]	6611978	5.45021e+06	4.42856e+06	5.52156e+06	1	0	2473.31	7.12
	E9Q616 [5253-5278]	[K].GPAIGGALPGISIQGPEGNLQMPGIK.[A]		26180870	1.46094e+07	2.03237e+07	8.20719e+06	6	0	2472.33	7.12
	E9Q616 [4665-4676]	[K].GPGLDFEGPDAK.[L]		24564988	1.38528e+07	1.56436e+07	1.24527e+07	6	0	1202.57	3.67
	E9Q616 [4268-4279]	[K].GPEIDIEGPEGK.[L]		4259386	2.73874e+06	2.76563e+06	1.92281e+06	4	0	1240.61	2.91
	E9Q616 [188-204]	[R].HEVTEISNTDVETQPGK.[T]		24484471	1.64115e+07	1.61613e+07	1.46245e+07	8	0	1883.9	5.82
	E9Q616 [273-305]	[K].GGIRVPGVDVSSSLGAGSVEVQAPSLQSGDIGK.[I]	1xDeamidated [Q22]	4.91385e+06	4.29172e+06			1	1	3124.61	10.13
	E9Q616 [273-305]	[K].GGIRVPGVDVSSSLGAGSVEVQAPSLQSGDIGK.[I]					9.99811e+06	3	1	3123.63	10.61
	E9Q616 [591-603]	[K].GGVDVILPNVEGK.[A]		23422544	1.2965e+07	1.53344e+07	1.5822e+07	4	0	1296.72	2.56
	E9Q616 [5341-5364]	[K].GGVDVSGGVSVPDINLGEGHMSVK.[G]		2.85993e+07	1.43587e+07	2.06251e+07	1.53617e+07	8	0	2310.14	4.69
	E9Q616 [5499-5513]	[K].GGVTGSPEASISGSK.[G]		11700291	6.08397e+06	1.02966e+07	5.34033e+06	4	0	1333.66	3.67
	E9Q616 [589-603]	[K].GKGGVDVILPNVEGK.[A]		15391315	9.91357e+06	9.85866e+06	1.36885e+07	8	1	1481.83	5.01
	E9Q616 [729-747]	[K].GSKVDIDTPQVDVHGPDLK.[I]		2.49582e+06	1.24842e+06		2.12153e+06	3	1	2020.03	4.57
	E9Q616 [5497-5513]	[K].GKGGVTGSPEASISGSK.[G]		1831883		1.55705e+06		2	1	1518.78	4.48
	E9Q616 [5365-5385]	[K].GSGVEWKGPQVSSSLNLDTSK.[L]		1.62078e+06			4.46796e+06	2	1	2176.09	5.72
	E9Q616 [5302-5338]	[K].GSGLGLHGAVPDIGVKGPSFNVASPESDFGVSLKGPK.[V]	1xDeamidated [N21]					1	2	3578.85	7.31
	E9Q616 [5403-5433]	[K].GGQTGLQGPGLSVSGPQGHLESESGKVTFPK.[M]					3.83971e+06	1	1	3036.54	7.88
	E9Q616 [5302-5317]	[K].GSGLGLHGAVPDIGVK.[G]		46218509	2.7616e+07	3.36579e+07	2.58039e+07	7	0	1476.82	5.11
	E9Q616 [5215-5240]	[K].GSGMDVNLKGPQISAPSMDFNLEGPK.[V]						1	1	2689.3	5.94
	E9Q616 [5403-5428]	[K].GGQTGLQGPGLSVSGPQGHLESESGK.[V]		3.84342e+07	2.04661e+07	2.81135e+07	1.56015e+07	8	0	2464.21	8.91
	E9Q616 [5600-5613]	[K].GHYEVTGSDDEAGK.[L]						1	0	1464.62	3.59
	E9Q616 [5600-5624]	[K].GHYEVTGSDDEAGKLQGSGVSLASK.[K]						2	1	2492.19	6.82
	E9Q616 [1460-1483]	[K].GKADVDASLPEVEGGVKVPDVDIK.[G]		31725430	1.59054e+07	1.70578e+07	1.70226e+07	9	2	2437.28	7.72
	E9Q616 [1460-1476]	[K].GKADVDASLPEVEGGVK.[V]		6.46318e+06	4.32076e+06	4.01662e+06	2.28824e+06	3	1	1670.86	6.24
	E9Q616 [616-633]	[K].MDISAPDVEVHGPEWNLK.[M]	1xDeamidated [N16]					1	0	2037.96	4.19
	E9Q616 [1194-1204]	[K].ISMPDVDLNMK.[G]		45970484	2.5276e+07	3.08922e+07	2.21934e+07	4	0	1262.61	3.24
	E9Q616 [698-708]; [817-827]; [1765-1775]; [1967-1977]; [2034-2044]; [2101-2111]; [2168-2178]	[K].ISMPDVDLHIK.[G]		324182524	1.91826e+08	2.11739e+08	1.30589e+08	38	0	1267.67	2.81
	E9Q616 [1562-1571]	[K].MPEMNIKPQK.[I]		13024797	7.51161e+06	8.15861e+06	7.09631e+06	3	0	1215.62	3.02
	E9Q616 [729-750]	[K].GSKVDIDTPQVDVHGPDLKIPK.[M]		5.10023e+06	4.02232e+06	1.25554e+06	1.55937e+07	5	2	2358.27	2.99
	E9Q616 [94-109]	[R].SPEPGQTWTHEVFSSR.[S]		3977246		1.58189e+06		2	0	1844.86	4.09
	E9Q616 [2590-2602]; [2844-2856]; [3296-3308]; [3424-3436]; [3552-3564]; [3806-3818]; [4524-4536]	[K].VEGEIKVPEVDIK.[GD]		139204498	8.86715e+07	9.09249e+07	6.75689e+07	7	1	1454.81	3.48
	E9Q616 [2115-2125]	[K].VKGDVDVTVPK.[L]		121467794	7.97171e+07	8.10138e+07	5.38713e+07	5	1	1156.66	2.63
	E9Q616 [2451-2461]	[K].VKGDVDISLPK.[V]		45591724	2.18556e+07	2.90355e+07	1.90753e+07	7	1	1170.67	3.44
	E9Q616 [158-168]	[R].VTAYTVDVTGR.[E]		11652628	6.5608e+06	6.45536e+06	8.98714e+06	4	0	1181.62	2.88
	E9Q616 [1066-1076]	[K].VSLPDVDLDLK.[G]		38175720	1.99761e+07	2.37308e+07	1.46585e+07	3	0	1213.67	3.01
	E9Q616 [1644-1655]	[K].GEGAEVDVNLQK.[A]		15979114	1.0398e+07	1.00019e+07	4.8835e+06	6	0	1258.63	3.63
	E9Q616 [1513-1538]	[K].FSMPGFKGEGPEVDIPKANIDVSGPK.[V]						1	2	2716.37	5.08
	E9Q616 [4962-4987]	[K].IKAPSFSVSAPQVSIPDVNVNLKGPK.[I]	1xDeamidated [N19]					1	2	2693.49	5.6
	E9Q616 [3345-3356]; [3473-3484]; [4445-4456]	[K].GEGPEVDVSLPK.[A]		47783232	3.09691e+07	2.11269e+07	1.85367e+07	5	0	1226.63	2.7
	E9Q616 [1268-1277]	[K].AEGPEVSLPK.[A]		31039784	1.51226e+07	1.72103e+07	1.55682e+07	4	0	1026.55	2.77
	E9Q616 [4694-4704]	[K].ITGPDANVHLK.[T]		13391707	6.56288e+06	9.33367e+06	7.54042e+06	2	0	1164.64	2.78
	E9Q616 [3011-3020]	[K].MPDMHVSMPK.[I]		2.70883e+07	1.31356e+07	1.31052e+07	1.07567e+07	6	0	1172.53	3.18
	E9Q616 [3159-3173]	[K].GDLDAAGPNLEGDFK.[G]		6001206	3.02131e+06	3.50286e+06	2.12701e+06	3	0	1518.71	3.29
	E9Q616 [2337-2352]	[K].LDANIPEVAVEGPEGK.[W]	1xDeamidated [N4]					1	0	1638.82	3.75
	E9Q616 [4049-4059]	[K].LKGDVDVSLPK.[V]		33651027	1.51687e+07	2.15324e+07	1.39579e+07	8	1	1170.67	3.33
	E9Q616 [2384-2394]	[K].IKGEVDVDVPK.[L]		4.30409e+06	2.48879e+06	2.08629e+06		2	1	1198.67	2.69
	E9Q616 [4868-4878]	[K].MYFPDVEFDIK.[S]		25797498	1.43153e+07	1.75779e+07	1.0796e+07	4	0	1403.66	2.41
	E9Q616 [1225-1252]	[K].VPDVDIKGPKVDISAPDVDVQGPDWHLK.[M]					3.97273e+06	1	2	3039.58	2.46
	E9Q616 [1140-1151]	[K].GEGPDVDVSLPK.[A]		29538324	1.44083e+07	2.02491e+07	1.17147e+07	3	0	1212.61	3.04
	E9Q616 [4990-5010]	[K].GDVPSVGLEGPNIDLQGPEGK.[I]	1xDeamidated [N/Q]					2	0	2079.02	3.81
	E9Q616 [891-902]	[K].AESPEMEVNLPK.[S]		26280932	1.59101e+07	2.00353e+07	1.28219e+07	4	0	1343.65	2.92
	E9Q616 [3143-3153]	[K].VSMPDVELNLK.[G]		38854420	1.98519e+07	2.71822e+07	1.33235e+07	4	0	1244.66	2.52
	E9Q616 [205-227]	[K].TVIRLPSGSGPASPTTGSAVDIR.[A]						1	1	2239.2	4.16
	E9Q616 [5640-5654]	[K].VGIQLPEVELSVSTK.[K]		12664023	4.3771e+06	1.14458e+07	3.13266e+06	5	0	1598.9	3.48
	E9Q616 [1981-1997]; [2048-2064]	[K].VKGDMDVTVPKLEGELK.[G]		1.43547e+07	1.94193e+07		6.04488e+06	2	2	1858	4.17
	E9Q616 [2579-2595]; [3285-3301]; [3413-3429]; [3541-3557]; [4513-4529]	[K].VKGDVDVSLPKVEGEIK.[V]						4	2	1812.01	4.08
	E9Q616 [3552-3567]	[K].VEGEIKVPEVDIKDPK.[V]		1.37417e+07	1.14235e+07	5.62581e+06	5.73199e+06	7	2	1794.98	4.38
	E9Q616 [4652-4664]	[K].IEGTLKGPEIDMK.[G]		24476644	1.4063e+07	1.50911e+07	1.28303e+07	4	1	1430.76	4.2
	E9Q616 [2935-2943]	[K].FKMPEVNIK.[A]		6075038	4.68247e+06	3.53915e+06	6.86705e+06	6	1	1105.61	2.68
	E9Q616 [1698-1708]	[K].ISMPDVGLNLK.[G]		51759588	2.29943e+07	3.50986e+07	2.05771e+07	4	0	1186.65	2.75
	E9Q616 [1572-1582]	[K].ISMPDVSLNLK.[G]		39210524	2.22194e+07	2.37749e+07	1.61505e+07	4	0	1216.66	3.02
	E9Q616 [3021-3031]; [4035-4045]	[K].ISMPEIDLNLK.[G]		49129460	2.70557e+07	2.61797e+07	1.9934e+07	5	0	1272.69	2.66
	E9Q616 [1446-1456]	[K].ISMPDVDLNIK.[G]		51871824	2.33881e+07	3.47029e+07	1.96442e+07	3	0	1244.66	3.08
	E9Q616 [4371-4381]	[K].ISMPEVDLNLK.[G]		22665644	1.19595e+07	1.67261e+07	7.35772e+06	4	0	1258.67	3.46
	E9Q616 [2565-2575]; [2819-2829]; [3271-3281]; [3399-3409]; [3527-3537]; [3781-3791]; [4499-4509]	[K].ISMPDIDLNLK.[G]		3.26203e+08	1.32827e+08	2.17276e+08	1.03737e+08	10	0	1258.67	2.7
	E9Q616 [945-958]	[K].ISMPDVDLHMKGPK.[V]		2.4549e+06			2.16196e+07	3	1	1567.8	3.85
	E9Q616 [2947-2957]	[K].ISMPDLNLNLK.[G]		45639804	2.55513e+07	3.71645e+07	1.98877e+07	2	0	1257.69	3
	E9Q616 [945-955]	[K].ISMPDVDLHMK.[G]		90498860	3.66921e+07	6.08674e+07	3.96287e+07	6	0	1285.63	2.93
	E9Q616 [4627-4637]	[K].ISMPDVDLELK.[G]		31100958	1.7166e+07	2.20725e+07	1.23746e+07	4	0	1259.66	3.2
	E9Q616 [817-841]	[K].ISMPDVDLHLKGPNVKGEYDVTVPR.[A]		1.13397e+07	3.0907e+06	1.5857e+06	2.36407e+07	3	2	2779.44	3.12
	E9Q616 [2296-2306]	[K].ISMPDVDFNLK.[G]		48442352	2.41508e+07	3.12273e+07	1.88448e+07	3	0	1278.64	3.34
	E9Q616 [1097-1110]	[K].APDVDIKGPNVDIK.[A]		8.66229e+06	3.47145e+06	4.99782e+06	5.07929e+06	3	1	1480.8	3.4
	E9Q616 [5077-5087]	[K].VSGPDLDMNLK.[G]		19810344	1.2063e+07	1.15457e+07	1.00088e+07	7	0	1188.59	2.47
	E9Q616 [5093-5103]	[K].GDLGASSPSMK.[L]		9020884	3.77578e+06	6.91931e+06	3.80403e+06	4	0	1049.49	2.75
	E9Q616 [1714-1722]	[K].SGVDVSLPK.[V]		26027292	1.40084e+07	1.45609e+07	9.94843e+06	2	0	901.499	2.71
	E9Q616 [5147-5161]	[K].GPSLQGDLAVSGDIK.[C]	1xDeamidated [Q5]					1	0	1457.75	2.95
	E9Q616 [1392-1412]; [1839-1859]; [2242-2262]; [2511-2531]; [2765-2785]; [4109-4129]	[K].AEGPEVDVNLPKADIDVSGPK.[V]						2	1	2150.1	3.96
	E9Q616 [1610-1628]	[K].GPKVEAPDVEVHGPDWHLK.[M]		2.4472e+06	2.015e+06	1.03399e+06	6.84673e+06	4	1	2110.07	4.63
	E9Q616 [1184-1193]; [1436-1445]; [1957-1966]; [2024-2033]; [2091-2100]; [2158-2167]; [2286-2295]	[K].MPDMHFKAPK.[I]		4.98501e+06	2.93248e+06	2.18261e+06	1.44175e+07	3	1	1201.59	3.36
	E9Q616 [3133-3142]	[K].MPFLSISSPK.[V]		47569052	2.37557e+07	3.2015e+07	2.24303e+07	4	0	1106.59	3.18
	E9Q616 [2716-2731]; [3678-3693]	[K].VEGDLKGPDVDIKGPK.[M]		3.20966e+06	1.79366e+06		4.34082e+06	3	2	1666.9	3.41
	E9Q616 [1182-1190]; [1434-1442]; [1753-1761]; [1955-1963]; [2022-2030]; [2089-2097]; [2156-2164]; [2284-2292]; [2358-2366]	[K].FKMPDMHFK.[AT]		39391312	1.54311e+07	2.41314e+07	5.07104e+07	7	1	1180.56	3.02
	E9Q616 [4715-4726]	[K].LGGGEVDLKGPK.[V]		2.72933e+06			2.12607e+06	3	1	1169.65	2.03
	E9Q616 [2296-2309]	[K].ISMPDVDFNLKGPK.[I]		8195854	4.18329e+06	2.42791e+06	8.99502e+06	1	1	1560.81	3.28
	E9Q616 [4923-4934]	[K].FKVPGVEASGPK.[I]		45741016	2.01289e+07	3.09916e+07	2.0901e+07	5	1	1215.67	2.79
	E9Q616 [47-86]	[R].TGVVKEGDQIVGATIYFDNLQSGEVTQLLNTMGHHTVGLK.[L]	1xDeamidated [N19]					1	1	4271.17	5.63
	E9Q616 [3739-3747]	[K].VDLDVSGPK.[V]		20316752	1.19223e+07	1.31521e+07	7.22906e+06	3	0	929.494	2.58
	E9Q616 [1080-1090]	[K].MKGNLDMSAPK.[I]		1.54235e+06	837217		2.5083e+06	3	1	1191.59	2.71
	E9Q616 [5118-5126]	[K].VHIGADGVK.[M]		19175174	9.65323e+06	1.33827e+07	1.24989e+07	3	0	895.5	2.6
	E9Q616 [255-263]	[K].VGSLDVNVK.[A]		24643368	1.78706e+07	1.62116e+07	1.94132e+07	5	0	930.525	2.43
	E9Q616 [4715-4723]	[K].LGGGEVDLK.[G]				7.45392e+06		2	0	887.483	3.06
	E9Q616 [732-750]	[K].VDIDTPQVDVHGPDLKIPK.[M]		2745239			1.30657e+07	2	1	2086.12	2.69
	E9Q616 [3055-3074]	[R].VDLKGPEVDISAPKVNIDGK.[A]						1	2	2094.14	3.66
	E9Q616 [5077-5103]	[K].VSGPDLDMNLKGPSLKGDLGASSPSMK.[L]						2	2	2701.35	3.71
	E9Q616 [3035-3045]	[K].VKGDVDISGPK.[L]		15283009	1.0173e+07	1.32397e+07	7.06733e+06	2	1	1114.61	2.88
	E9Q616 [2462-2477]; [3932-3947]; [4060-4075]; [4396-4411]	[K].VEGDIKGPEVDIKGPK.[VM]		5.63736e+06	2.92905e+06	1.72243e+06	4.84855e+06	8	2	1680.92	2.69
	E9Q616 [5460-5472]	[K].VEANVQAGAGEGK.[W]	1xDeamidated [N4]					1	0	1230.6	2.66
	E9Q616 [1530-1538]; [1656-1664]; [3357-3365]; [4457-4465]	[K].ANIDVSGPK.[V]		6.02395e+07	3.89322e+07	4.13284e+07	3.43923e+07	5	0	900.479	2.48
	E9Q616 [5243-5252]	[K].GSLGAAGELK.[G]		16459783	1.01307e+07	1.47358e+07	7.21779e+06	2	0	902.494	2.84
	E9Q616 [5302-5338]	[K].GSGLGLHGAVPDIGVKGPSFNVASPESDFGVSLKGPK.[V]		1.45191e+06		958336	5.37962e+06	1	2	3577.86	6.34
	E9Q616 [916-927]; [1669-1680]; [2267-2278]	[KD].VPDVNIEGPEGK.[L]		19774100	1.18466e+07	1.17473e+07	8.85326e+06	7	0	1253.64	3.43
	E9Q616 [933-941]	[K].LKMPEMNIK.[A]		19783945	7.27304e+06	6.88374e+06	1.69689e+07	4	1	1103.6	2.82
	E9Q616 [306-315]	[K].IKIPTMKVPK.[F]		1.80364e+06	1.84743e+06		4.11971e+06	1	2	1154.73	1.99
	E9Q616 [4313-4330]	[K].GDLDISIPKPEGDLKGPK.[V]						2	1	1879.02	2.81
	E9Q616 [1210-1218]; [1983-1991]; [2050-2058]; [2184-2192]	[K].GDMDVTVPK.[IL]		18186602	1.10393e+07	1.41665e+07	7.5505e+06	4	0	961.466	2.57
	E9Q616 [4311-4330]	[K].IKGDLDISIPKPEGDLKGPK.[V]		7.75551e+06	3.34438e+06	2.58424e+06	1.01303e+07	3	2	2120.2	3.35
	E9Q616 [5104-5112]	[K].LHAPGLDLK.[G]		26278314	9.41001e+06	1.92034e+07	1.39337e+07	4	0	963.562	3.15
	E9Q616 [3092-3100]	[K].VQTPEVDVK.[L]		21500058	1.75641e+07	1.2621e+07	1.4465e+07	4	0	1014.55	2.85
	E9Q616 [1909-1923]	[K].GEIDASVPEMEADLR.[G]						1	0	1631.76	3.32
	E9Q616 [1024-1032]	[K].ADVDISVPK.[L]		31188536	2.12501e+07	1.84651e+07	1.83765e+07	3	0	943.509	2.37
	E9Q616 [935-944]; [1310-1319]; [2427-2436]; [2555-2564]; [2683-2692]; [2809-2818]; [3261-3270]; [3389-3398]; [3517-3526]; [3645-3654]; [3771-3780]; [3899-3908]; [4153-4162]; [4489-4498]	[K].MPEMNIKAPK.[I]		3.34642e+06		945837	3.88821e+06	1	1	1158.6	2.87
	E9Q616 [1-9]	[-].MEKEEETTR.[E]	1xAcetyl [N-Term]	20582242	9.14143e+06	1.47905e+07	1.73552e+07	4	1	1194.53	2.44
	E9Q616 [5386-5402]	[K].LAGNLHFSGPKIEGDVK.[G]		2.04185e+06	1.47294e+06		7.52167e+06	2	1	1781.95	3.5
	E9Q616 [4868-4881]	[K].MYFPDVEFDIKSPK.[F]		2.50574e+06	1.05098e+06	964160	4.5636e+06	2	1	1715.83	2.68
	E9Q616 [2242-2278]	[K].AEGPEVDVNLPKADIDVSGPKVDIDVPDVNIEGPEGK.[L]						1	2	3826.92	4.25
	E9Q616 [2886-2904]; [3594-3612]; [3848-3866]; [3974-3992]; [4566-4584]	[K].FSMPGFKGEGPEVDVNLPK.[A]	1xOxidation [M3]	1.95674e+06				1	1	2064.01	2.76
	E9Q616 [970-996]	[K].LEGDLKGPKVDVSVPDVDVHGPDWNLK.[M]						1	2	2928.51	3.22
	E9Q616 [1261-1277]	[K].FSMPGFKAEGPEVSLPK.[A]		5.67457e+06	3.20246e+06	1.63332e+06	1.31771e+07	3	1	1820.93	3.69
	E9Q616 [2321-2333]	[K].IEGELKGPELDLK.[G]		1.18919e+07	9.05992e+06	7.26796e+06	5.75246e+06	7	1	1440.79	1.86
	E9Q616 [1219-1234]; [1790-1805]; [2193-2208]	[K].IEGEMKVPDVDIKGPK.[V]		1.67183e+06	1.56406e+06	626862	6.43245e+06	2	2	1754.94	2.78
	E9Q616 [1637-1655]	[K].FSMPGFKGEGAEVDVNLQK.[A]	1xDeamidated [Q18]					1	1	2053.99	4.38
	E9Q616 [5286-5297]	[K].LSSGQISGPEIK.[G]		3.14764e+07	1.94759e+06	1.92789e+07	1.5423e+07	5	0	1215.66	3.56
	E9Q616 [1320-1328]; [2693-2701]; [3655-3663]; [3909-3917]	[K].ISMPDLHLK.[G]		142800628	9.00552e+07	9.13833e+07	7.32182e+07	11	0	1053.58	1.6
	E9Q616 [1194-1207]	[K].ISMPDVDLNMKGPK.[V]						1	1	1544.78	2.44
	E9Q616 [246-254]	[K].FQVTVPGAK.[V]		23938888	1.42044e+07	1.22525e+07	1.83497e+07	4	0	946.536	2.35
	E9Q616 [1182-1193]; [1434-1445]; [1955-1966]; [2022-2033]; [2089-2100]; [2156-2167]; [2284-2295]	[K].FKMPDMHFKAPK.[I]		11080667	5.96049e+06	4.04964e+06	2.60442e+07	6	2	1476.75	2.29
	E9Q616 [4225-4233]	[K].FKMPDMHIK.[A]		5.09432e+06	3.0813e+06	2.9318e+06	7.59443e+06	4	1	1146.58	2.26
	E9Q616 [1308-1319]; [2425-2436]; [2553-2564]; [2681-2692]; [2807-2818]; [3259-3270]; [3387-3398]; [3515-3526]; [3643-3654]; [3769-3780]; [3897-3908]; [4151-4162]; [4487-4498]	[K].FKMPEMNIKAPK.[I]		9383438		1.69757e+06	5.97704e+06	2	2	1433.76	2.68
	E9Q616 [1560-1571]	[K].FKMPEMNIKPQK.[I]		1.33658e+07	5.81153e+06	5.4629e+06	1.50648e+07	7	1	1490.79	2.39
	E9Q616 [4285-4293]	[K].FKVPDVQFK.[T]		54805451	2.49475e+07	3.79783e+07	3.61774e+07	6	1	1107.62	2.98
	E9Q616 [3948-3968]	[K].MDISAPDVDVHGPDWHLKMPK.[V]		1.79868e+06			820490	1	1	2388.15	2.87
	E9Q616 [833-841]	[K].GEYDVTVPR.[A]		21042450	1.20944e+07	1.25862e+07	8.92613e+06	3	0	1035.51	2.53
	E9Q616 [1219-1231]; [1790-1802]; [2193-2205]	[K].IEGEMKVPDVDIK.[G]						1	1	1472.77	2.72
	E9Q616 [775-783]	[K].ADLDISGTK.[V]		8071059	5.89643e+06	5.94401e+06	4.20658e+06	3	0	919.473	2.24
	E9Q616 [4023-4034]; [4359-4370]	[K].FKMPDLHLKAPK.[I]		7.6245e+06	2.58083e+06	2.56742e+06	1.36835e+07	4	2	1424.81	2.17
	E9Q616 [817-841]	[K].ISMPDVDLHLKGPNVKGEYDVTVPR.[A]	1xDeamidated [N14]					1	2	2780.43	2.66
	E9Q616 [1278-1286]; [1404-1412]; [1851-1859]; [2254-2262]; [2523-2531]; [2651-2659]; [2777-2785]; [2905-2913]; [3485-3493]; [3613-3621]; [3867-3875]; [3993-4001]; [4121-4129]; [4585-4593]	[KN].ADIDVSGPK.[V]		61269384	3.75396e+07	4.8061e+07	3.19441e+07	4	0	901.463	2.49
	E9Q616 [2310-2320]	[K].IKGDIDVSVPK.[I]		37978996	2.20243e+07	2.42715e+07	1.59022e+07	8	1	1170.67	2.42
	E9Q616 [4023-4031]; [4359-4367]	[K].FKMPDLHLK.[A]		13833664	5.72987e+06	9.00035e+06	1.4476e+07	2	1	1128.62	2.04
	E9Q616 [5077-5092]	[K].VSGPDLDMNLKGPSLK.[G]						1	1	1670.88	3.06
	E9Q616 [1334-1342]; [2581-2589]; [2707-2715]; [3287-3295]; [3415-3423]; [3543-3551]; [3669-3677]; [3923-3931]; [4051-4059]; [4387-4395]; [4515-4523]	[K].GDVDVSLPK.[V]		47918016	2.34708e+07	2.99754e+07	1.88393e+07	4	0	929.494	2.53
	E9Q616 [1686-1697]	[K].FKMPSMNIQTHK.[I]		1.83727e+06	1.11017e+06		3.95273e+06	2	1	1461.73	2.16
	E9Q616 [4884-4892]	[K].AEAPLPSPK.[L]				1.60289e+06		1	0	909.504	2.71
	E9Q616 [2947-2957]	[K].ISMPDLNLNLK.[G]	1xDeamidated [N9]; 1xOxidation [M3]	1227454		817519		1	0	1274.67	2.09
	E9Q616 [4177-4187]	[K].VKGDVDASLPK.[M]		8.11718e+06	4.7591e+06	5.50057e+06	5.21821e+06	3	1	1128.63	2.51
	E9Q616 [3046-3054]	[K].LEGDIKVPR.[V]		2.91484e+06	1.61198e+06	1.09719e+06	1.72455e+06	2	1	1026.59	2.4
	E9Q616 [805-813]	[K].FKMPEMNIR.[A]		16943278	5.43737e+06	4.50366e+06	1.24731e+07	4	1	1165.59	2.53
	E9Q616 [4594-4609]	[K].VDIDVPDVNVEGPDMK.[V]	1xDeamidated [N9]		1.37925e+07			1	0	1742.82	3.99
	E9Q616 [1054-1062]	[K].FKMPEMHFK.[A]		8989729	2.85868e+06	4.18192e+06	1.18423e+07	2	1	1194.58	2.6
	E9Q616 [1796-1816]; [2199-2219]	[K].VPDVDIKGPKVDINAPDVDVR.[G]					2.6853e+06	1	2	2261.21	2.93
	E9Q616 [2590-2605]; [2844-2859]; [3296-3311]; [3424-3439]; [3806-3821]; [4524-4539]	[K].VEGEIKVPEVDIKGPK.[V]		1.86506e+06			4.44628e+06	1	2	1736.98	3.04
	E9Q616 [5598-5624]	[K].SKGHYEVTGSDDEAGKLQGSGVSLASK.[K]	1xDeamidated [Q18]					1	2	2708.3	4.68
	E9Q616 [5553-5560]	[R].SNSFSDER.[E]				2.80846e+06		3	0	941.396	2.08
	E9Q616 [5499-5517]	[K].GGVTGSPEASISGSKGDLK.[S]						1	1	1746.89	2.61
	E9Q616 [5224-5240]	[K].GPQISAPSMDFNLEGPK.[V]	1xDeamidated [Q3]	1.27657e+06	1.36568e+06	2.12802e+06		1	0	1788.85	2.15
	E9Q616 [1082-1090]	[K].GNLDMSAPK.[I]		16391938	1.06117e+07	1.14974e+07	9.43681e+06	4	0	932.451	2.47
	E9Q616 [1781-1789]	[K].GDMDVTMPK.[I]		4.00956e+06	2.21574e+06	2.16398e+06	1.70455e+06	4	0	993.438	2.49
	E9Q616 [1462-1476]	[K].ADVDASLPEVEGGVK.[V]		3.7049e+06		2.39572e+06	1.98692e+06	1	0	1485.74	3.11
	E9Q616 [1520-1529]	[K].GEGPEVDIPK.[A]		26206398	1.47687e+07	1.52157e+07	8.09604e+06	3	0	1040.53	2.12
	E9Q616 [2893-2904]; [3601-3612]; [3855-3866]; [3981-3992]; [4573-4584]	[K].GEGPEVDVNLPK.[A]		123721728	6.82468e+07	6.54083e+07		1	0	1253.64	2.2
	E9Q616 [2312-2320]	[K].GDIDVSVPK.[I]		5.00318e+06	2.58196e+06	3.70883e+06	2.02954e+06	1	0	929.494	1.76
	E9Q616 [5450-5459]	[R].EVGVDVNFPK.[V]		29433390	1.51345e+07	2.09798e+07	1.40159e+07	1	0	1103.57	2.69
	E9Q616 [5640-5656]	[K].VGIQLPEVELSVSTKKE.[-]	1xDeamidated [Q4]					1	2	1857.02	2.92
	E9Q616 [5215-5223]	[K].GSGMDVNLK.[G]		13679621	9.05829e+06	1.06263e+07	6.84208e+06	4	0	920.451	2.22
	E9Q616 [817-832]	[K].ISMPDVDLHLKGPNVK.[G]						1	1	1762.95	3.02
	E9Q616 [4025-4034]; [4361-4370]	[K].MPDLHLKAPK.[I]		1.91037e+06	1.15843e+06	765524	3.9254e+06	1	1	1149.64	2.6
	E9Q616 [169-187]	[R].EGVKDIDITSPEFMIKIPR.[H]					2.17461e+06	1	2	2188.17	2.11
	E9Q616 [4935-4943]	[K].IEGNLKGPK.[V]		1.81898e+06	1.62394e+06			2	1	955.557	2.43
	E9Q616 [4251-4267]	[K].VKGDVDLALPNVEGDLK.[G]		4.43329e+06		3.0156e+06		1	1	1781.96	3.02
	E9Q616 [5588-5597]	[K].FGTFGGLGSK.[S]		29612810	1.44072e+07	1.96427e+07	1.94675e+07	4	0	970.499	2.77
	E9Q616 [884-890]	[K].FGMPGFK.[A]		32231784	1.60963e+07	1.88757e+07	1.54283e+07	4	0	783.386	2.34
	E9Q616 [2835-2843]; [3797-3805]	[K].GDVDMSLPK.[V]		12116933	7.62768e+06	5.97739e+06	5.08768e+06	2	0	961.466	2.25
	E9Q616 [1597-1609]	[K].VGGEIKAPAVDIK.[G]					2.01115e+06	1	1	1296.75	2.51
	E9Q616 [4237-4250]	[K].ISMPDFDLNLKGPK.[V]	1xDeamidated [N9]					1	1	1575.81	2.38
	E9Q616 [3210-3216]	[K].FGVSGIK.[A]		25083632	1.50454e+07	1.41595e+07	1.02846e+07	4	0	707.409	1.87
	E9Q616 [4194-4200]	[K].GPGIDIK.[C]		7793780	5.42879e+06	4.85592e+06	3.55484e+06	4	0	699.404	1.83
	E9Q616 [1082-1096]	[K].GNLDMSAPKIEGEMK.[A]					1.52913e+06	1	1	1619.78	2.93
	E9Q616 [1261-1267]; [1385-1391]; [1513-1519]; [1637-1643]; [1832-1838]; [2235-2241]; [2504-2510]; [2632-2638]; [2758-2764]; [2886-2892]; [3338-3344]; [3466-3472]; [3594-3600]; [3720-3726]; [3848-3854]; [3974-3980]; [4102-4108]; [4438-4444]; [4566-4572]	[K].FSMPGFK.[AG]		435129920	2.23204e+08	2.6793e+08	1.9606e+08	10	0	813.396	2.08
	E9Q616 [4694-4707]	[K].ITGPDANVHLKTPK.[V]					1.98383e+06	2	1	1490.83	2.03
	E9Q616 [756-762]	[K].FSVPGFK.[A]		31188800	1.74543e+07	2.13974e+07	1.51545e+07	4	0	781.424	2.35
	E9Q616 [616-636]	[K].MDISAPDVEVHGPEWNLKMPK.[F]		1.52939e+06				1	1	2393.16	3.89
	E9Q616 [4819-4836]	[K].KQGFDLNIPGGEIDTSLK.[A]		2.40755e+06		2.23307e+06		1	1	1932.01	2.12
	E9Q616 [637-643]	[K].FSVPGVK.[G]		22101470	1.35207e+07	1.257e+07	1.34939e+07	4	0	733.424	2.01
	E9Q616 [683-694]	[K].GPDINLPEVSVK.[T]						1	0	1267.69	2.96
	E9Q616 [1056-1062]	[K].MPEMHFK.[A]		10474415	6.85786e+06	9.22204e+06	5.87411e+06	3	0	919.416	1.89
	E9Q616 [1246-1252]; [1370-1376]; [1498-1504]; [1622-1628]; [1817-1823]; [2220-2226]; [2489-2495]; [2617-2623]; [2743-2749]; [2871-2877]; [3323-3329]; [3451-3457]; [3579-3585]; [3705-3711]; [3833-3839]; [3959-3965]; [4087-4093]; [4423-4429]; [4551-4557]	[QHR].GPDWHLK.[M]		33242760	1.93597e+07	2.05353e+07	1.62236e+07	3	0	852.436	2.14
	E9Q616 [1005-1032]	[K].FSMPSLKGEGPELDVNMPKADVDISVPK.[L]						1	2	3000.51	3.16
	E9Q616 [1005-1011]	[K].FSMPSLK.[G]		11734703	6.82303e+06	7.11226e+06	5.01292e+06	3	0	809.423	1.87
	E9Q616 [4677-4683]	[K].LSGPNLK.[M]		15655892	8.78141e+06	1.0393e+07	1.02853e+07	4	0	728.43	2.17
	E9Q616 [1924-1930]	[R].GPQVDIK.[G]		11802044	8.99015e+06	8.3252e+06	6.01855e+06	1	0	756.425	1.88
	E9Q616 [1184-1190]; [1436-1442]; [1755-1761]; [1957-1963]; [2024-2030]; [2091-2097]; [2158-2164]; [2286-2292]; [2360-2366]	[K].MPDMHFK.[AT]		99446624	4.6188e+07	6.82589e+07	4.67573e+07	4	0	905.401	2
	E9Q616 [1603-1609]	[K].APAVDIK.[G]		14429442	8.90634e+06	8.44645e+06	6.089e+06	4	0	713.419	2.1
	E9Q616 [1225-1231]; [1477-1483]; [1796-1802]; [2199-2205]	[K].VPDVDIK.[G]		46862508	3.02623e+07	3.32964e+07	2.30977e+07	4	0	785.44	1.85
	E9Q616 [2117-2125]	[K].GDVDVTVPK.[L]		47918016	2.34708e+07	2.99754e+07	1.88393e+07	1	0	929.494	1.85
	E9Q616 [1133-1139]	[K].FSMPTLK.[G]		18578202	9.78772e+06	1.11853e+07	8.40165e+06	4	0	823.438	1.6
	E9Q616 [3085-3091]	[K].FNFSGSK.[V]		11593437	6.91787e+06	5.68617e+06	8.56995e+06	4	0	786.378	2.16
	E9Q616 [4371-4384]	[K].ISMPEVDLNLKGPK.[V]		18456908	8.58451e+06	8.61407e+06	2.03518e+07	1	1	1540.84	1.8
	E9Q616 [1322-1328]; [2695-2701]; [3657-3663]; [3911-3917]; [4025-4031]; [4361-4367]	[SK].MPDLHLK.[GA]		18677672	7.09511e+06	9.98441e+06	5.88005e+06	3	0	853.46	1.14
	E9Q616 [2596-2602]; [2850-2856]; [3302-3308]; [3430-3436]; [3558-3564]; [3812-3818]; [4530-4536]	[K].VPEVDIK.[GD]		45044056	2.99055e+07	2.56232e+07	1.96958e+07	3	0	799.456	1.37
	E9Q616 [5339-5364]	[K].VKGGVDVSGGVSVPDINLGEGHMSVK.[G]		2.2169e+06		1.2314e+06	1.54064e+06	1	1	2537.3	2.45
	E9Q616 [5365-5371]	[K].GSGVEWK.[G]		8560488	6.76284e+06	9.61665e+06	4.90631e+06	2	0	762.378	1.82
	E9Q616 [5053-5061]	[K].LEGPHLSLK.[G]		10919395	4.9088e+06	6.73606e+06	3.78338e+06	3	0	993.573	2.72
	E9Q616 [848-854]	[K].VPDVELK.[S]		4554384	3.89389e+06	3.30025e+06	3.2376e+06	2	0	799.456	1.69
	E9Q616 [4808-4814]	[K].IHMSGPK.[V]		14140595	6.12267e+06	8.61727e+06	8.5713e+06	2	0	769.403	1.58
	E9Q616 [5439-5444]	[K].FTFSGR.[E]		17555014	5.88212e+06	1.04075e+07	1.14691e+07	3	0	714.357	1.71
	E9Q616 [807-813]	[K].MPEMNIR.[A]		32508652		1.80206e+07	1.45215e+07	2	0	890.422	1.91
P60710	Actin, cytoplasmic 1 OS=Mus musculus OX=10090 GN=Actb PE=1 SV=1	84	5.89445e+09	5.21156e+09	8.28979e+09	3905333512	30	253	12	0	41.7	cell organization and biogenesis;transport;developmental processes;other biological processes	plasma membrane;other membranes;cytosol;cytoskeleton;nucleus;other cell component	cytoskeletal activity;other molecular function	11461	ENSMUSG00000029580	mmu:11461; P02570; P60710; P70514; P99021; Q11211; Q3TI89; Q3TVP6; Q64316; Q6ZWM3	Myometrial relaxation and contraction pathways; Regulation of actin cytoskeleton; Focal adhesion	Regulation of actin dynamics for phagocytic cup formation; B-WICH complex positively regulates rRNA expression; Cell-extracellular matrix interactions; Clathrin-mediated endocytosis; MAP2K and MAPK activation; RHO GTPases Activate Formins; Recycling pathway of L1; EPHB-mediated forward signaling; VEGFA-VEGFR2 Pathway; Interaction between L1 and Ankyrins; Adherens junctions interactions; RHOF GTPa…
	Positions in Master Proteins	Annotated Sequence	Modifications	Abundances (Normalized): F8: Sample	Abundances (Normalized): F9: Sample	Abundances (Normalized): F10: Sample	Abundances (Normalized): F11: Sample	# PSMs	# Missed Cleavages	Theo. MH+ [Da]	XCorr (by Search Engine): Sequest HT
	P60710 [313-326]; P68134 [315-328]	[R].MQKEITALAPSTMK.[I]		2.25795e+08	4.71494e+08	5.18003e+07	1.9412e+08	2	1	1548.81	4.03
	P60710 [119-147]	[K].MTQIMFETFNTPAMYVAIQAVLSLYASGR.[T-]						2	0	3253.61	6.48
	Q8BFZ3 [41-51]; P60710 [40-50]; P68134 [42-52]	[R].HQGVMVGMGQK.[D]		279394988	4.67526e+08	5.5095e+08	2.65399e+08	7	0	1171.57	4.15
	Q8BFZ3 [41-51]; P60710 [40-50]; P68134 [42-52]	[R].HQGVMVGMGQK.[D]	1xOxidation [M]	2305544	8.4583e+06	4.18214e+06		6	0	1187.57	3.42
	P60710 [40-61]; P68134 [42-63]	[R].HQGVMVGMGQKDSYVGDEAQSK.[R]		2.0536e+06	5.18449e+06		2.85153e+07	7	1	2351.08	7.36
	P60710 [40-62]; P68134 [42-64]	[R].HQGVMVGMGQKDSYVGDEAQSKR.[G]		4934761	7.64411e+06	1.51831e+06	2.55162e+07	8	2	2507.18	8.06
	P60710 [291-312]	[R].KDLYANTVLSGGTTMYPGIADR.[M]		4.36312e+08	6.15841e+08	7.74004e+08	3.63602e+08	12	1	2343.16	8.56
	P60710 [291-312]	[R].KDLYANTVLSGGTTMYPGIADR.[M]	1xDeamidated [N6]	3.90621e+06	9.27284e+06	5.07866e+06	5.78956e+06	7	1	2344.15	6.05
	P60710 [291-312]	[R].KDLYANTVLSGGTTMYPGIADR.[M]	1xOxidation [M15]	9645450	1.27164e+07	1.20612e+07	5.72342e+06	6	1	2359.16	6.78
	P60710 [291-312]	[R].KDLYANTVLSGGTTMYPGIADR.[M]	1xDeamidated [N6]; 1xOxidation [M15]	1.19959e+06		853702		3	1	2360.14	7.14
	Q8BFZ3 [328-337]; P60710 [327-336]; P68134 [329-338]	[K].IKIIAPPERK.[Y]					7.33344e+06	2	2	1164.75	2.03
	Q8BFZ3 [179-192]; P60710 [178-191]; P68134 [180-193]	[R].LDLAGRDLTDYLMK.[I]		1.16864e+07	1.90227e+07	6.91465e+06	8.17745e+07	2	1	1623.84	3.95
	Q8BFZ3 [149-178]; P60710 [148-177]	[R].TTGIVMDSGDGVTHTVPIYEGYALPHAILR.[L]		9.29085e+08	1.22271e+09	1.38572e+09	6.4154e+08	18	0	3183.61	8.46
	Q8BFZ3 [149-178]; P60710 [148-177]	[R].TTGIVMDSGDGVTHTVPIYEGYALPHAILR.[L]	1xOxidation [M6]	15072793	1.902e+07	1.96357e+07	9.30265e+06	6	0	3199.61	7.58
	P60710 [96-113]	[R].VAPEEHPVLLTEAPLNPK.[A]		719876728	1.05072e+09	1.15931e+09	7.14526e+08	14	0	1954.06	6.56
	P60710 [69-84]	[K].YPIEHGIVTNWDDMEK.[I]		4.59709e+06	2.10118e+07	8.3745e+06	8.34829e+06	3	0	1946.9	6.22
	P60710 [337-373]	[K].YSVWIGGSILASLSTFQQMWISKQEYDESGPSIVHRK.[C]						1	2	4228.12	9.1
	P60710 [360-372]	[K].QEYDESGPSIVHR.[K]		173557296	2.59416e+08	4.00418e+08	1.3932e+08	8	0	1516.7	3.72
	Q8BFZ3 [240-255]; P60710 [239-254]; P68134 [241-256]	[RK].SYELPDGQVITIGNER.[F]		337853554	4.62662e+08	5.03573e+08	2.72425e+08	16	0	1790.89	3.87
	Q8BFZ3 [240-255]; P60710 [239-254]; P68134 [241-256]	[RK].SYELPDGQVITIGNER.[F]	1xDeamidated [N/Q]	16523742	2.20585e+07	2.11856e+07	9.5718e+06	8	0	1791.88	4.91
	P60710 [51-62]; P68134 [53-64]	[KR].DSYVGDEAQSKR.[G]		24484380	3.06712e+07	2.45383e+07	3.18112e+07	6	1	1354.62	3.44
	P60710 [255-284]	[R].FRCPEALFQPSFLGMESCGIHETTFNSIMK.[C]						1	1	3420.59	5.56
	P60710 [292-312]	[K].DLYANTVLSGGTTMYPGIADR.[M]		59470282	8.11005e+07	1.11237e+08	4.92979e+07	10	0	2215.07	6.59
	P60710 [63-95]	[R].GILTLKYPIEHGIVTNWDDMEKIWHHTFYNELR.[V]	1xOxidation [M20]					1	2	4085.04	6.92
	P60710 [292-312]	[K].DLYANTVLSGGTTMYPGIADR.[M]	1xDeamidated [N5]					2	0	2216.05	2.93
	P60710 [19-28]; P68134 [21-30]	[K].AGFAGDDAPR.[A]		495295392	3.9759e+08	9.48627e+08	5.41192e+08	5	0	976.448	2.49
	P60710 [51-61]; P68134 [53-63]	[KR].DSYVGDEAQSK.[R]		103019248	2.10769e+08	2.47582e+08	9.76645e+07	3	0	1198.52	2.46
	P60710 [316-326]; P68134 [318-328]	[K].EITALAPSTMK.[I]	1xOxidation [M10]	4.87676e+06	7.74349e+06	5.9771e+06	3.77285e+06	2	0	1177.61	2.67
	P60710 [316-326]; P68134 [318-328]	[K].EITALAPSTMK.[I]		435589042	5.81949e+08	6.89287e+08	3.66524e+08	9	0	1161.62	3.29
	Q8BFZ3 [179-197]; P60710 [178-196]; P68134 [180-198]	[R].LDLAGRDLTDYLMKILTER.[G]						1	2	2236.2	3.1
	P60710 [85-95]; P68134 [87-97]	[K].IWHHTFYNELR.[V]		451688296	3.95251e+08	8.1793e+08	3.467e+08	14	0	1515.75	2.38
	P60710 [85-95]; P68134 [87-97]	[K].IWHHTFYNELR.[V]	1xDeamidated [N8]	1.29543e+07	1.43539e+07	2.14357e+07	1.07594e+07	12	0	1516.73	3.26
	P60710 [197-206]	[R].GYSFTTTAER.[E]		228087104	4.22705e+08	3.93891e+08	1.82827e+08	7	0	1132.53	2.68
	P60710 [29-39]; P68134 [31-41]	[R].AVFPSIVGRPR.[H]		4.03464e+08	5.04946e+08	5.66681e+08	4.87566e+08	14	0	1198.71	2.71
	P60710 [313-326]; P68134 [315-328]	[R].MQKEITALAPSTMK.[I]	1xDeamidated [Q2]					1	1	1549.8	2.99
	P60710 [119-147]	[K].MTQIMFETFNTPAMYVAIQAVLSLYASGR.[T-]	1xDeamidated [N/Q]					2	0	3254.59	1.2
	P60710 [255-284]	[R].FRCPEALFQPSFLGMESCGIHETTFNSIMK.[C]	1xDeamidated [N26]					2	1	3421.57	5.78
	P60710 [360-373]	[K].QEYDESGPSIVHRK.[C]						3	1	1644.8	2.05
	P60710 [197-210]	[R].GYSFTTTAEREIVR.[D]			1.90938e+06		1.0955e+07	2	1	1629.82	3.01
	Q8BFZ3 [330-337]; P60710 [329-336]; P68134 [331-338]	[K].IIAPPERK.[Y]		80833952	1.46243e+08	1.52148e+08	8.16262e+07	3	1	923.567	1.77
	Q8BFZ3 [185-192]; P60710 [184-191]; P68134 [186-193]	[R].DLTDYLMK.[I]		2.43447e+08	3.41646e+08	5.00685e+08	1.74418e+08	11	0	998.486	1.79
	Q8BFZ3 [330-336]; P60710 [329-335]; P68134 [331-337]	[KR].IIAPPER.[KD]		173503120	2.97566e+08	3.3876e+08	1.51349e+08	2	0	795.472	2.1
	Q8BFZ3 [185-192]; P60710 [184-191]; P68134 [186-193]	[R].DLTDYLMK.[I]	1xOxidation [M7]	3.94017e+06	5.71915e+06	4.81887e+06	3.13479e+06	1	0	1014.48	1.52
	P60710 [292-312]	[K].DLYANTVLSGGTTMYPGIADR.[M]	1xDeamidated [N5]; 1xOxidation [M14]					1	0	2232.05	2.71
P62082	40S ribosomal protein S7 OS=Mus musculus OX=10090 GN=Rps7 PE=2 SV=1	80	9.94636e+08	4.76156e+08	4.65582e+08	5.86378e+08	22	102	22	0	22.1	protein metabolism;RNA metabolism OR transcription;other metabolic processes;developmental processes;other biological processes	cytosol;cytoskeleton;translational apparatus;nucleus;other cell component	enzyme regulator activity;nucleic acid binding activity;other molecular function	20115	ENSMUSG00000061477	mmu:20115; P23821; P24818; P62082	Cytoplasmic ribosomal proteins; mRNA processing	L13a-mediated translational silencing of Ceruloplasmin expression; SRP-dependent cotranslational protein targeting to membrane; Major pathway of rRNA processing in the nucleolus and cytosol; Formation of a pool of free 40S subunits; GTP hydrolysis and joining of the 60S ribosomal subunit; Nonsense Mediated Decay (NMD) independent of the Exon Junction Complex (EJC); Nonsense Mediated Decay (NMD) e…
	Positions in Master Proteins	Annotated Sequence	Modifications	Abundances (Normalized): F8: Sample	Abundances (Normalized): F9: Sample	Abundances (Normalized): F10: Sample	Abundances (Normalized): F11: Sample	# PSMs	# Missed Cleavages	Theo. MH+ [Da]	XCorr (by Search Engine): Sequest HT
	P62082 [8-37]	[K].IVKPNGEKPDEFESGISQALLELEMNSDLK.[A]		145611971	1.02619e+08	7.06639e+07	1.14876e+08	6	0	3330.68	9.27
	P62082 [8-37]	[K].IVKPNGEKPDEFESGISQALLELEMNSDLK.[A]	1xDeamidated [N/Q]	80256090	4.55455e+07	5.83431e+07	6.11725e+07	12	0	3331.66	9.27
	P62082 [8-37]	[K].IVKPNGEKPDEFESGISQALLELEMNSDLK.[A]	2xDeamidated [N26; N/Q]	7435753	6.29549e+06		4.52775e+06	2	0	3332.65	5.03
	P62082 [8-41]	[K].IVKPNGEKPDEFESGISQALLELEMNSDLKAQLR.[E]						1	1	3798.96	5.61
	P62082 [58-70]	[R].KAIIIFVPVPQLK.[S]		9.98494e+06	8.94291e+06	4.96818e+06	1.93364e+07	9	1	1465.95	3.79
	P62082 [121-142]	[R].TLTAVHDAILEDLVFPSEIVGK.[R]		200740288	1.68722e+08	1.16326e+08	8.80493e+07	10	0	2367.28	8.37
	P62082 [121-143]	[R].TLTAVHDAILEDLVFPSEIVGKR.[I]		45811639	2.4518e+07	8.1212e+06	9.50969e+07	7	1	2523.38	6.96
	P62082 [156-169]	[K].VHLDKAQQNNVEHK.[V]						3	1	1659.86	4
	P62082 [156-178]	[K].VHLDKAQQNNVEHKVETFSGVYK.[K]		8.22065e+06	7.68016e+06		3.99535e+07	11	2	2670.36	6.44
	P62082 [59-70]	[K].AIIIFVPVPQLK.[S]		138266153	9.62071e+07	8.82122e+07	8.18283e+07	8	0	1337.86	3.02
	P62082 [8-37]	[K].IVKPNGEKPDEFESGISQALLELEMNSDLK.[A]	2xDeamidated [N5; N26]; 1xOxidation [M25]					1	0	3348.64	3.03
	P62082 [161-179]	[K].AQQNNVEHKVETFSGVYKK.[L]						1	2	2206.13	4.89
	P62082 [42-58]	[R].ELNITAAKEIEVGGGRK.[A]		1.07654e+06	947272		6.2608e+06	2	2	1784.99	3.4
	P62082 [170-179]	[K].VETFSGVYKK.[L]		8682629	8.27548e+06	4.56909e+06	8.15236e+06	1	1	1157.62	1.78
	P62082 [170-178]	[K].VETFSGVYK.[K]		74003680	6.73347e+07	4.42047e+07	4.06362e+07	1	0	1029.53	2.4
	P62082 [161-178]	[K].AQQNNVEHKVETFSGVYK.[K]					2.68339e+06	2	1	2078.03	3.85
	P62082 [8-41]	[K].IVKPNGEKPDEFESGISQALLELEMNSDLKAQLR.[E]	2xDeamidated [N5; N26]					1	1	3800.93	3.32
	P62082 [91-98]	[K].HVVFIAQR.[R]		104097128	7.60023e+07	6.35347e+07	9.26675e+07	3	0	969.563	2.21
	P62082 [8-41]	[K].IVKPNGEKPDEFESGISQALLELEMNSDLKAQLR.[E]	1xDeamidated [N26]					1	1	3799.94	5.53
	P62082 [50-57]	[K].EIEVGGGR.[K]		20549568	2.00715e+07	1.07143e+07	1.45058e+07	2	0	816.421	1.83
	P62082 [42-49]	[R].ELNITAAK.[E]		68949424	5.23738e+07	3.804e+07	4.57805e+07	4	0	859.488	2.5
	P62082 [100-107]	[R].ILPKPTRK.[S]		7.61793e+06	7.29271e+06	3.15375e+06	1.08273e+07	1	1	952.63	1.55
	P62082 [100-106]	[R].ILPKPTR.[K]		44821716	3.87329e+07	2.44436e+07	2.67667e+07	4	0	824.535	1.48
	P62082 [1-7]	[-].MFSSSAK.[I]		7.10778e+06	4.45713e+06		3.4422e+06	1	0	757.355	1.84
	P62082 [146-152]	[R].VKLDGSR.[L]		15163052		1.11285e+07	1.9076e+07	2	1	774.447	1.86
	P62082 [8-37]	[K].IVKPNGEKPDEFESGISQALLELEMNSDLK.[A]	1xDeamidated [N26]; 1xOxidation [M25]					1	0	3347.66	3.28
	P62082 [179-194]	[K].KLTGKDVNFEFPEFQL.[-]					5.18645e+06	2	2	1911.99	4.07
	P62082 [180-194]	[K].LTGKDVNFEFPEFQL.[-]		6238969	5.40283e+06		1.68216e+07	3	1	1783.89	3.36
A0A3B2W7J8	Plectin (Fragment) OS=Mus musculus OX=10090 GN=Plec PE=1 SV=1	76	3.24953e+06		2.32467e+06	1.50551e+06	158	880	1	0	186.4	cell organization and biogenesis	cytoskeleton;other cell component	cytoskeletal activity		ENSMUSG00000022565	A0A3B2W7J8
	Positions in Master Proteins	Annotated Sequence	Modifications	Abundances (Normalized): F8: Sample	Abundances (Normalized): F9: Sample	Abundances (Normalized): F10: Sample	Abundances (Normalized): F11: Sample	# PSMs	# Missed Cleavages	Theo. MH+ [Da]	XCorr (by Search Engine): Sequest HT
	A0A3B2W7J8 [303-313]; Q9QXS1 [1152-1162]	[R].LRLPLDKDPAR.[E]		28693367	2.57381e+07	3.82778e+07	2.62378e+07	4	2	1293.76	3.98
	A0A3B2W7J8 [1471-1489]; Q9QXS1 [3447-3465]	[R].LSFSGLRAPVPASELLDAK.[I]		6101911	7.44432e+06		5.28685e+07	2	1	1971.09	6.07
	A0A3B2W7J8 [1455-1466]; Q9QXS1 [3431-3442]	[K].IVITIVEEVETR.[R]			359930	549246	315294	6	0	1400.8	3.02
	A0A3B2W7J8 [1126-1136]; Q9QXS1 [3102-3112]	[K].IVITVVEEHER.[K]		72496944	1.18512e+08	1.20136e+08	7.53159e+07	12	0	1323.73	3.05
	A0A3B2W7J8 [916-934]; Q9QXS1 [2892-2910]	[R].LTVNEAVKEGVVGPELHHK.[L]		2.21463e+06	3.72555e+06	812008	2.44559e+07	3	1	2056.12	5.66
	A0A3B2W7J8 [1010-1038]; Q8R0W0 [1725-1753]; Q9QXS1 [2986-3014]	[R].ILSDPSDDTKGFFDPNTHENLTYLQLLER.[C]					2.22218e+07	4	1	3378.65	6.86
	A0A3B2W7J8 [1010-1038]; Q8R0W0 [1725-1753]; Q9QXS1 [2986-3014]	[R].ILSDPSDDTKGFFDPNTHENLTYLQLLER.[C]	1xDeamidated [Q25]					1	1	3379.63	4.9
	A0A3B2W7J8 [224-234]; Q9QXS1 [1073-1083]	[R].NLELHYQAFLR.[D]		82125186	7.1604e+07	1.1866e+08	1.25934e+08	11	0	1403.74	3.3
	A0A3B2W7J8 [224-247]; Q9QXS1 [1073-1096]	[R].NLELHYQAFLRDSQDAGGFGPEDR.[L]					1.03788e+07	2	1	2735.28	5.13
	A0A3B2W7J8 [738-749]; Q9QXS1 [2714-2725]	[R].KQEELQHLEQQR.[Q]		23256354	3.09938e+07	4.03811e+07	4.5525e+07	4	1	1565.8	4.92
	A0A3B2W7J8 [260-277]; Q9QXS1 [1109-1126]	[R].HYQQLLQSLEQGEQEESR.[C]		57031316	7.18857e+07	9.33366e+07	6.95737e+07	12	0	2202.04	6.78
	A0A3B2W7J8 [260-277]; Q9QXS1 [1109-1126]	[R].HYQQLLQSLEQGEQEESR.[C]	1xDeamidated [Q7]					3	0	2203.03	6.58
	A0A3B2W7J8 [1214-1243]; Q9QXS1 [3190-3219]	[K].KDLLQPEVAVALLEAQAGTGHIIDPATSAR.[L]				4.5796e+06	3.51639e+06	1	1	3084.67	6.49
	A0A3B2W7J8 [1301-1328]; Q9QXS1 [3277-3304]	[R].LLDAQLSTGGIVDPSKSHRVPLDVAYAR.[G]	1xDeamidated [Q5]		2.92417e+06		1.96509e+06	1	2	2979.59	3.98
	A0A3B2W7J8 [1301-1316]; Q9QXS1 [3277-3292]	[R].LLDAQLSTGGIVDPSK.[S]		55320572	7.84029e+07	8.34353e+07	6.47928e+07	8	0	1613.87	4.75
	A0A3B2W7J8 [1301-1316]; Q9QXS1 [3277-3292]	[R].LLDAQLSTGGIVDPSK.[S]	1xDeamidated [Q5]					1	0	1614.86	4.9
	A0A3B2W7J8 [1301-1328]; Q9QXS1 [3277-3304]	[R].LLDAQLSTGGIVDPSKSHRVPLDVAYAR.[G]					1.49365e+07	2	2	2978.61	5.26
	A0A3B2W7J8 [973-991]; Q8R0W0 [1688-1706]; Q9QXS1 [2949-2967]	[R].LLEAQIATGGIIDPVHSHR.[V]		1.49951e+08	1.96965e+08	2.26111e+08	1.9865e+08	14	0	2027.1	6.49
	A0A3B2W7J8 [973-999]; Q9QXS1 [2949-2975]	[R].LLEAQIATGGIIDPVHSHRVPVDVAYK.[R]					1.20262e+07	3	1	2898.58	6.26
	A0A3B2W7J8 [973-1000]; Q9QXS1 [2949-2976]	[R].LLEAQIATGGIIDPVHSHRVPVDVAYKR.[G]		12903983	1.56597e+07		9.32111e+07	7	2	3054.68	4.9
	A0A3B2W7J8 [168-187]; Q9QXS1 [1017-1036]	[R].LEAQHQALVTLWHQLHVDMK.[S]		231170232	2.7227e+08	3.56605e+08	2.68791e+08	15	0	2397.25	9.27
	A0A3B2W7J8 [56-74]; Q9QXS1 [905-923]	[R].LEDLLQDAQDEKEQLNEYK.[G]		111072981	1.48187e+08	2.08447e+08	1.32267e+08	8	1	2321.11	6.95
	A0A3B2W7J8 [56-74]; Q9QXS1 [905-923]	[R].LEDLLQDAQDEKEQLNEYK.[G]	1xDeamidated [N16]			1.81585e+06		1	1	2322.1	3.91
	A0A3B2W7J8 [56-82]; Q9QXS1 [905-931]	[R].LEDLLQDAQDEKEQLNEYKGHLSGLAK.[R]		4.16447e+06				1	2	3084.55	6.04
	A0A3B2W7J8 [56-67]; Q9QXS1 [905-916]	[R].LEDLLQDAQDEK.[E]		4.72876e+06	7.02549e+06	9.315e+06	6.62819e+06	4	0	1416.69	3.16
	A0A3B2W7J8 [840-858]; Q9QXS1 [2816-2834]	[R].LAQGHTTVAELTQREDVYR.[Y]		5148001	5.82802e+06		3.70958e+07	5	1	2187.12	4.22
	A0A3B2W7J8 [840-853]; Q9QXS1 [2816-2829]	[R].LAQGHTTVAELTQR.[E]		57297662	9.05325e+07	7.33909e+07	6.54412e+07	10	0	1524.81	4.68
	A0A3B2W7J8 [1089-1106]; Q9QXS1 [3065-3082]	[R].TVTIWEIINSEYFTAEQR.[R]		24673237	2.64486e+07	5.98295e+07	3.01857e+07	10	0	2200.09	6.03
	A0A3B2W7J8 [617-631]; Q9QXS1 [1466-1480]	[R].TRYSELTTLTSQYIK.[F]						1	1	1803.95	4.11
	A0A3B2W7J8 [1504-1516]; Q9QXS1 [3480-3492]	[K].TSVKELSEVGSVR.[T]					1.56424e+07	2	1	1390.75	3.65
	A0A3B2W7J8 [403-425]; Q9QXS1 [1252-1274]	[K].THEEQLKEAQAVPATLQELEATK.[A]		1.825e+06	1.67668e+06	1.74844e+06	3.3155e+06	3	1	2564.32	4.33
	A0A3B2W7J8 [403-425]; Q9QXS1 [1252-1274]	[K].THEEQLKEAQAVPATLQELEATK.[A]	1xDeamidated [Q]					2	1	2565.3	4.8
	A0A3B2W7J8 [50-74]; Q9QXS1 [899-923]	[R].TITVTRLEDLLQDAQDEKEQLNEYK.[G]		8931403	1.95665e+07	6.66035e+06	3.25641e+07	5	2	2992.51	8.87
	A0A3B2W7J8 [50-74]; Q9QXS1 [899-923]	[R].TITVTRLEDLLQDAQDEKEQLNEYK.[G]	1xDeamidated [Q12]					2	2	2993.49	8.88
	A0A3B2W7J8 [1348-1366]; Q9QXS1 [3324-3342]	[R].VYHDPSTQEPVTYSQLQQR.[C]		55090344	6.80882e+07	7.8638e+07	7.63507e+07	8	0	2276.09	6.11
	A0A3B2W7J8 [1348-1366]; Q9QXS1 [3324-3342]	[R].VYHDPSTQEPVTYSQLQQR.[C]	1xDeamidated [Q]					5	0	2277.08	5.14
	A0A3B2W7J8 [484-494]; Q9QXS1 [1333-1343]	[R].WQAVLAQTDVR.[Q]		47320944	7.27051e+07	6.19146e+07	7.22155e+07	7	0	1286.69	3.41
	A0A3B2W7J8 [619-631]; Q9QXS1 [1468-1480]	[R].YSELTTLTSQYIK.[F]		72540952	1.05716e+08	1.12955e+08	1.2245e+08	5	0	1546.8	3.88
	A0A3B2W7J8 [346-360]; Q9QXS1 [1195-1209]	[K].VLALPEPSPAAPTLR.[S]		6284818	9.30948e+06	1.03746e+07	7.71236e+06	7	0	1531.88	3.17
	A0A3B2W7J8 [601-616]; Q9QXS1 [1450-1465]	[K].VQSGSESVIQEYVDLR.[T]	1xDeamidated [Q10]					1	0	1809.89	3.86
	A0A3B2W7J8 [601-616]; Q9QXS1 [1450-1465]	[K].VQSGSESVIQEYVDLR.[T]		62920452	8.39579e+07	9.03241e+07	1.10726e+08	10	0	1808.9	4.93
	A0A3B2W7J8 [821-839]; Q9QXS1 [2797-2815]	[K].VPAQQLQEAGILSQEELQR.[L]		13218636	1.6993e+07	2.2225e+07	2.06597e+07	9	0	2137.12	6.29
	A0A3B2W7J8 [570-586]; Q9QXS1 [1419-1435]	[K].QYINAIKDYELQLITYK.[A]		62473406	5.91116e+07	8.37458e+07	1.31944e+08	8	1	2116.13	6.19
	A0A3B2W7J8 [706-725]; Q9QXS1 [2682-2701]	[R].QQQQMEQEKQELMASMEEAR.[R]		5.91151e+07	5.82154e+07	7.04474e+07	1.29425e+08	11	1	2452.09	7.12
	A0A3B2W7J8 [706-726]; Q9QXS1 [2682-2702]	[R].QQQQMEQEKQELMASMEEARR.[R]					3.98234e+06	2	2	2608.19	5.55
	A0A3B2W7J8 [639-662]	[R].RMEEEEMQTVQQEQILQETQALQK.[S]		3.24953e+06		2.72831e+06	2.04793e+06	5	1	2947.41	8.08
	A0A3B2W7J8 [737-749]; Q9QXS1 [2713-2725]	[R].RKQEELQHLEQQR.[Q]		18663845	3.98544e+07	4.61181e+07	5.1344e+07	9	2	1721.9	5.04
	A0A3B2W7J8 [739-749]; Q9QXS1 [2715-2725]	[K].QEELQHLEQQR.[Q]		3.858e+06	4.16452e+06	4.40995e+06	3.71673e+06	3	0	1437.71	4.03
	A0A3B2W7J8 [819-839]; Q9QXS1 [2795-2815]	[R].QKVPAQQLQEAGILSQEELQR.[L]		6.55159e+07	8.01895e+07	1.04572e+08	1.06978e+08	11	1	2393.28	6.37
	A0A3B2W7J8 [819-839]; Q9QXS1 [2795-2815]	[R].QKVPAQQLQEAGILSQEELQR.[L]	1xDeamidated [Q]					6	1	2394.26	6.81
	A0A3B2W7J8 [887-912]; Q9QXS1 [2863-2888]	[R].QLLSPGTALILLEAQAASGFLLDPVR.[N]		3.82951e+07	3.42019e+07	7.47208e+07	4.96565e+07	12	0	2693.52	7.69
	A0A3B2W7J8 [864-877]; Q9QXS1 [2840-2853]	[R].SSIAGLLLKPTNEK.[L]		125820072	1.77724e+08	1.93701e+08	1.88563e+08	12	0	1470.85	3.81
	A0A3B2W7J8 [864-877]; Q9QXS1 [2840-2853]	[R].SSIAGLLLKPTNEK.[L]	1xDeamidated [N12]	2.49597e+06		2.19069e+06		3	0	1471.84	3.41
	A0A3B2W7J8 [864-886]; Q9QXS1 [2840-2862]	[R].SSIAGLLLKPTNEKLSVYTALQR.[Q]		2377893			2.85922e+07	4	1	2502.43	5.3
	A0A3B2W7J8 [393-409]; Q9QXS1 [1242-1258]	[R].STQGAEEVLKTHEEQLK.[E]		4.38033e+06	3.33155e+06	4.72555e+06	8.00444e+06	6	1	1926.98	4.79
	A0A3B2W7J8 [393-425]; Q9QXS1 [1242-1274]	[R].STQGAEEVLKTHEEQLKEAQAVPATLQELEATK.[A]		1.19194e+07	1.43467e+07	9.68515e+06	4.69667e+07	6	2	3606.85	9.24
	A0A3B2W7J8 [1317-1328]; Q9QXS1 [3293-3304]	[K].SHRVPLDVAYAR.[G]		36710586	3.08343e+06	2.95078e+07	2.79449e+07	8	1	1383.75	4.66
	A0A3B2W7J8 [361-374]; Q9QXS1 [1210-1223]	[R].SELELTLGKLEQVR.[S]		37050248	3.64526e+07	3.58009e+07	6.15697e+07	7	1	1614.91	3.83
	A0A3B2W7J8 [1369-1383]; Q9QXS1 [3345-3359]	[R].SDQLTGLSLLPLSEK.[A]		80361565	1.10394e+08	1.24055e+08	6.77865e+07	7	0	1600.88	4.52
	A0A3B2W7J8 [663-674]; Q9QXS1 [2639-2650]	[K].SFLSEKDSLLQR.[E]		41431319	5.65899e+07	3.77412e+07	1.33037e+08	9	1	1422.76	3.88
	A0A3B2W7J8 [510-523]; Q9QXS1 [1359-1372]	[R].ESADPLSAWLQDAK.[R]		77738504	8.83273e+07	1.12055e+08	6.25803e+07	8	0	1530.74	3.76
	A0A3B2W7J8 [510-524]; Q9QXS1 [1359-1373]	[R].ESADPLSAWLQDAKR.[R]					2.0099e+07	3	1	1686.84	3.83
	A0A3B2W7J8 [16-28]; Q9QXS1 [865-877]	[K].ENTAYFQFFSDVR.[E]		18682260	2.16067e+07	3.3041e+07	2.16441e+07	4	0	1623.74	3.9
	A0A3B2W7J8 [235-247]; Q9QXS1 [1084-1096]	[R].DSQDAGGFGPEDR.[L]		29659472	3.2742e+07	3.87745e+07	4.26537e+07	4	0	1350.56	3.66
	A0A3B2W7J8 [924-934]; Q9QXS1 [2900-2910]	[K].EGVVGPELHHK.[L]		34628532	5.86866e+07	5.08811e+07	3.64013e+07	6	0	1201.63	3.72
	A0A3B2W7J8 [1020-1038]; Q8R0W0 [774-792]; [1735-1753]; Q9QXS1 [2996-3014]; [3655-3673]	[K].GFFDPNTHENLTYLQLLER.[C]		347597792	3.87605e+08	5.63121e+08	3.4781e+08	4	0	2307.14	6.69
	A0A3B2W7J8 [1020-1038]; Q8R0W0 [774-792]; [1735-1753]; Q9QXS1 [2996-3014]; [3655-3673]	[K].GFFDPNTHENLTYLQLLER.[C]	1xDeamidated [N10]					2	0	2308.12	4.52
	A0A3B2W7J8 [1400-1415]; Q9QXS1 [3376-3391]	[R].ETLEQAKVEVPVGSFK.[G]		4.47262e+06	6.35705e+06	7.31669e+06	5.20942e+06	5	1	1760.94	4.38
	A0A3B2W7J8 [677-695]; Q9QXS1 [2653-2671]	[R].FIEQEKAKLEQLFQDEVAK.[A]		1.25745e+06	9.0888e+06	1.6845e+06	4.45405e+07	6	2	2293.21	7.01
	A0A3B2W7J8 [683-695]; Q9QXS1 [2659-2671]	[K].AKLEQLFQDEVAK.[A]		82104540	1.06074e+08	1.12354e+08	1.44631e+08	10	1	1518.82	5.12
	A0A3B2W7J8 [1418-1435]; Q9QXS1 [3394-3411]	[R].AMTVWELISSEYFTEEQR.[Q]		1.17952e+07	1.25681e+07	2.39126e+07	8.74858e+06	8	0	2219.03	6.01
	A0A3B2W7J8 [1418-1440]; Q9QXS1 [3394-3416]	[R].AMTVWELISSEYFTEEQRQELLR.[Q]		2.85373e+06	2.9582e+06	7.60009e+06	2.85276e+06	4	1	2858.4	7.24
	A0A3B2W7J8 [793-818]; Q9QXS1 [2769-2794]	[K].ALPNGRDAPDGPSVEAEPEYTFEGLR.[Q]			2.58089e+06		9.54119e+06	2	1	2787.32	5.01
	A0A3B2W7J8 [793-818]; Q9QXS1 [2769-2794]	[K].ALPNGRDAPDGPSVEAEPEYTFEGLR.[Q]	1xDeamidated [N4]				2.15119e+07	1	1	2788.31	6.1
	A0A3B2W7J8 [1147-1173]; Q9QXS1 [3123-3149]	[R].ALVPAAELLDSGVISHELYQQLQRGER.[S]			2.66485e+06		1.79769e+07	3	1	2992.59	5.16
	A0A3B2W7J8 [1147-1170]; Q9QXS1 [3123-3146]	[R].ALVPAAELLDSGVISHELYQQLQR.[G]		170560659	1.10753e+08	2.34545e+08	1.80501e+08	12	0	2650.42	7.37
	A0A3B2W7J8 [776-792]; Q9QXS1 [2752-2768]	[R].AALAHSEIATTQAASTK.[A]		62164380	8.78743e+07	9.79935e+07	1.27575e+08	13	0	1670.87	4.96
	A0A3B2W7J8 [1252-1262]; Q9QXS1 [3228-3238]	[R].AGLVGPELHEK.[L]		86314084	1.20856e+08	1.40978e+08	1.04675e+08	11	0	1149.63	2.72
	A0A3B2W7J8 [799-818]; Q9QXS1 [2775-2794]	[R].DAPDGPSVEAEPEYTFEGLR.[Q]		13991172	7.26126e+07	8.92456e+07	6.85317e+07	6	0	2178.98	5.92
	A0A3B2W7J8 [1606-1620]; Q9QXS1 [3582-3596]	[K].DPYSGNTISLFQAMK.[K]		2.39836e+07	2.491e+07	4.12651e+07	1.87212e+07	4	0	1671.8	5.06
	A0A3B2W7J8 [1275-1289]; Q9QXS1 [3251-3265]	[R].DPYSGQSVSLFQALK.[K]		40905816	5.44507e+07	6.95029e+07	3.29131e+07	8	0	1639.83	5.08
	A0A3B2W7J8 [947-961]; Q9QXS1 [2923-2937]	[K].DPYTGEQISLFQAMK.[K]		58779852	8.01117e+07	1.05173e+08	3.96891e+07	4	0	1727.83	4.66
	A0A3B2W7J8 [1275-1290]; Q9QXS1 [3251-3266]	[R].DPYSGQSVSLFQALKK.[G]		39516217	4.63431e+07	6.42182e+07	3.8305e+07	8	1	1767.93	5.29
	A0A3B2W7J8 [1215-1243]; Q9QXS1 [3191-3219]	[K].DLLQPEVAVALLEAQAGTGHIIDPATSAR.[L]		177887368	9.14242e+07	2.27198e+08	1.19375e+08	12	0	2956.57	9.39
	A0A3B2W7J8 [1215-1243]; Q9QXS1 [3191-3219]	[K].DLLQPEVAVALLEAQAGTGHIIDPATSAR.[L]	1xDeamidated [Q15]					1	0	2957.56	9.75
	A0A3B2W7J8 [1387-1399]; Q9QXS1 [3363-3375]	[R].ARQEEVYSELQAR.[E]		7.60087e+06	3.32194e+06	8.68953e+06	7.24379e+06	8	1	1578.79	5.24
	A0A3B2W7J8 [587-600]; Q9QXS1 [1436-1449]	[K].AQLEPVASPAKKPK.[V]		1.74416e+06	1.25187e+06		3.08761e+07	4	1	1463.86	3.74
	A0A3B2W7J8 [1478-1489]; Q9QXS1 [3454-3465]	[R].APVPASELLDAK.[I]		137073968	1.74305e+08	1.4604e+08	2.06371e+08	8	0	1210.67	2.77
	A0A3B2W7J8 [433-446]; Q9QXS1 [1282-1295]	[R].AQAEAQQPVFNTLR.[D]		3.7579e+07	4.43245e+07	4.95211e+07	4.13101e+07	4	0	1572.81	3.95
	A0A3B2W7J8 [433-446]; Q9QXS1 [1282-1295]	[R].AQAEAQQPVFNTLR.[D]	1xDeamidated [N/Q]	107837560	9.82109e+07		1.0342e+08	4	0	1573.8	4.11
	A0A3B2W7J8 [433-450]; Q9QXS1 [1282-1299]	[R].AQAEAQQPVFNTLRDELR.[G]		63165303	7.55285e+07	7.57901e+07	7.94621e+07	8	1	2086.07	3.83
	A0A3B2W7J8 [1600-1620]; Q9QXS1 [3576-3596]	[K].AVTGYKDPYSGNTISLFQAMK.[K]		58771381	6.54418e+07	1.00105e+08	7.30538e+07	8	1	2291.14	7.8
	A0A3B2W7J8 [941-961]; Q9QXS1 [2917-2937]	[R].AVTGYKDPYTGEQISLFQAMK.[K]		99386967	1.08376e+08	1.59334e+08	1.28014e+08	10	1	2347.16	8.36
	A0A3B2W7J8 [941-962]; Q9QXS1 [2917-2938]	[R].AVTGYKDPYTGEQISLFQAMKK.[D]					7.20076e+06	4	2	2475.26	7.76
	A0A3B2W7J8 [1269-1290]; Q9QXS1 [3245-3266]	[K].AVTGYRDPYSGQSVSLFQALKK.[G]		5.16456e+06	5.58995e+06	2.1368e+06	2.62176e+07	5	2	2415.27	7.72
	A0A3B2W7J8 [1546-1571]; Q9QXS1 [3522-3547]	[R].GLLRPSTATLLLEAQAATGFLVDPVR.[N]		96755087	1.25192e+08	1.70822e+08	9.78051e+07	25	0	2709.53	4.24
	A0A3B2W7J8 [1546-1571]; Q9QXS1 [3522-3547]	[R].GLLRPSTATLLLEAQAATGFLVDPVR.[N]	1xDeamidated [Q15]	1418173	2.18954e+06	2.17405e+06		9	0	2710.51	4.54
	A0A3B2W7J8 [1546-1574]; Q9QXS1 [3522-3550]	[R].GLLRPSTATLLLEAQAATGFLVDPVRNQR.[L]					1.91265e+07	3	1	3107.73	6.18
	A0A3B2W7J8 [1190-1214]; Q9QXS1 [3166-3190]	[R].GTNVIAGVWLEEAGQKLSIYEALKK.[D]						1	2	2717.49	5.4
	A0A3B2W7J8 [1190-1205]; Q9QXS1 [3166-3181]	[R].GTNVIAGVWLEEAGQK.[L]		57196210	7.65229e+07	8.47626e+07	6.50359e+07	13	0	1671.87	4.15
	A0A3B2W7J8 [1583-1593]; Q9QXS1 [3559-3569]	[K].AGVVGPELHEK.[L]		68798060	9.58762e+07	9.42765e+07	8.30528e+07	6	0	1135.61	3.06
	A0A3B2W7J8 [1389-1399]; Q9QXS1 [3365-3375]	[R].QEEVYSELQAR.[E]		6.34305e+06	4.74454e+06	8.58436e+06	1.02657e+07	3	0	1351.65	3.66
	A0A3B2W7J8 [1126-1137]; Q9QXS1 [3102-3113]	[K].IVITVVEEHERK.[G]		3.84938e+07	4.05507e+07	5.22654e+07	3.47548e+07	10	1	1451.82	4
	A0A3B2W7J8 [375-385]; Q9QXS1 [1224-1234]	[R].SLSAIYLEKLK.[T]		1.55445e+06	1.719e+06	856110	1.81298e+07	4	1	1264.75	2.52
	A0A3B2W7J8 [1059-1070]; Q9QXS1 [3035-3046]	[K].GGELVYTDTEAR.[D]		33272330	2.84922e+07	5.59605e+07	4.1869e+07	4	0	1310.62	2.9
	A0A3B2W7J8 [410-425]; Q9QXS1 [1259-1274]	[K].EAQAVPATLQELEATK.[A]		67154521	9.61254e+07	1.09886e+08	7.41674e+07	5	0	1698.89	3.63
	A0A3B2W7J8 [685-695]; Q9QXS1 [2661-2671]	[K].LEQLFQDEVAK.[A]		38701672	5.00755e+07	5.42585e+07	4.99963e+07	5	0	1319.68	3.63
	A0A3B2W7J8 [346-374]; Q9QXS1 [1195-1223]	[K].VLALPEPSPAAPTLRSELELTLGKLEQVR.[S]					4.67812e+06	1	2	3127.77	5.3
	A0A3B2W7J8 [706-725]; Q9QXS1 [2682-2701]	[R].QQQQMEQEKQELMASMEEAR.[R]	1xDeamidated [Q4]; 1xOxidation [M5]					1	1	2469.07	3.1
	A0A3B2W7J8 [1010-1019]; Q8R0W0 [1725-1734]; Q9QXS1 [2986-2995]	[R].ILSDPSDDTK.[G]		34172896	4.81318e+07	5.38893e+07	4.74327e+07	3	0	1090.53	2.45
	A0A3B2W7J8 [507-524]; Q9QXS1 [1356-1373]	[R].YYRESADPLSAWLQDAKR.[R]					4.88151e+06	1	2	2169.07	3.65
	A0A3B2W7J8 [887-915]; Q9QXS1 [2863-2891]	[R].QLLSPGTALILLEAQAASGFLLDPVRNRR.[L]	1xDeamidated [Q15]	1.35679e+06	1.67157e+06		5.23087e+06	1	2	3120.75	4.42
	A0A3B2W7J8 [1545-1571]; Q9QXS1 [3521-3547]	[R].RGLLRPSTATLLLEAQAATGFLVDPVR.[N]		4385321	5.62155e+06	7.11978e+06	5.64203e+06	4	1	2865.63	4.42
	A0A3B2W7J8 [915-934]; Q9QXS1 [2891-2910]	[R].RLTVNEAVKEGVVGPELHHK.[L]	1xDeamidated [N5]					1	2	2213.2	3.33
	A0A3B2W7J8 [915-934]; Q9QXS1 [2891-2910]	[R].RLTVNEAVKEGVVGPELHHK.[L]					9.19319e+06	2	2	2212.22	4.44
	A0A3B2W7J8 [915-923]; Q9QXS1 [2891-2899]	[R].RLTVNEAVK.[E]		13540960	1.90733e+07	2.45968e+07	1.78139e+07	3	1	1029.61	3
	A0A3B2W7J8 [577-586]; Q9QXS1 [1426-1435]	[K].DYELQLITYK.[A]		63519528				5	0	1285.67	2.74
	A0A3B2W7J8 [1508-1516]; Q9QXS1 [3484-3492]	[K].ELSEVGSVR.[T]		40054588	6.36213e+07	6.19421e+07	7.13991e+07	4	0	975.511	2.52
	A0A3B2W7J8 [1206-1214]; Q9QXS1 [3182-3190]	[K].LSIYEALKK.[D]		121200048	1.29866e+08	1.60429e+08	1.25791e+08	8	1	1064.64	2.4
	A0A3B2W7J8 [433-450]; Q9QXS1 [1282-1299]	[R].AQAEAQQPVFNTLRDELR.[G]	1xDeamidated [Q7]					1	1	2087.05	4.5
	A0A3B2W7J8 [878-886]; Q9QXS1 [2854-2862]	[K].LSVYTALQR.[Q]		68229416	4.08303e+07	8.14322e+07	7.4111e+07	8	0	1050.59	3.04
	A0A3B2W7J8 [1407-1415]; Q9QXS1 [3383-3391]	[K].VEVPVGSFK.[G]		21734552	2.7474e+07	3.49e+07	2.31306e+07	3	0	961.535	2.3
	A0A3B2W7J8 [29-42]; Q9QXS1 [878-891]	[R].EAEEQLQKLQETLR.[R]						1	1	1714.9	2.28
	A0A3B2W7J8 [1107-1114]; Q9QXS1 [3083-3090]	[R].RDLLQQFR.[T]		12574634		1.29707e+07		4	1	1075.6	3.51
	A0A3B2W7J8 [973-1000]; Q9QXS1 [2949-2976]	[R].LLEAQIATGGIIDPVHSHRVPVDVAYKR.[G]	1xDeamidated [Q5]					1	2	3055.67	4.03
	A0A3B2W7J8 [887-915]; Q9QXS1 [2863-2891]	[R].QLLSPGTALILLEAQAASGFLLDPVRNRR.[L]						1	2	3119.77	4.33
	A0A3B2W7J8 [1494-1503]; Q9QXS1 [3470-3479]	[R].AQFDQLKDGK.[T]		2880339921	1.91561e+09	4.42482e+09	3.82634e+09	5	1	1149.59	2.42
	A0A3B2W7J8 [587-597]; Q9QXS1 [1436-1446]	[K].AQLEPVASPAK.[K]		50084456	5.91226e+07	9.16508e+07	6.16885e+07	5	0	1110.62	2.59
	A0A3B2W7J8 [495-503]; Q9QXS1 [1344-1352]	[R].QRELEQLGR.[Q]					6.69997e+06	1	1	1128.61	4.01
	A0A3B2W7J8 [706-714]; Q9QXS1 [2682-2690]	[R].QQQQMEQEK.[Q]						1	0	1176.53	2.77
	A0A3B2W7J8 [188-197]; Q9QXS1 [1037-1046]	[K].SLLAWQSLSR.[D]		68613704	2.23463e+06	5.51718e+07	4.12976e+07	4	0	1160.64	2.91
	A0A3B2W7J8 [755-762]; Q9QXS1 [2731-2738]	[K].LLAEENQR.[L]		30119772	4.72819e+07	4.23286e+07	6.55801e+07	4	0	972.511	2.55
	A0A3B2W7J8 [1600-1621]; Q9QXS1 [3576-3597]	[K].AVTGYKDPYSGNTISLFQAMKK.[G]		4328440	5.416e+06	2.52227e+06	4.24541e+07	1	2	2419.23	3.83
	A0A3B2W7J8 [601-631]; Q9QXS1 [1450-1480]	[K].VQSGSESVIQEYVDLRTRYSELTTLTSQYIK.[F]	1xDeamidated [Q10]			3.6423e+06		1	2	3594.82	3.51
	A0A3B2W7J8 [1076-1084]; Q9QXS1 [3052-3060]	[K].ATVSAPFGK.[F]		35871572	5.79501e+07	6.15317e+07	4.47726e+07	4	0	877.478	2.61
	A0A3B2W7J8 [1320-1328]; Q9QXS1 [3296-3304]	[R].VPLDVAYAR.[G]		63539760	1.21185e+07	7.51292e+07	4.60654e+07	6	0	1003.56	2.41
	A0A3B2W7J8 [1115-1122]; Q9QXS1 [3091-3098]	[R].TGHITVEK.[I]		18627518	3.07003e+07	3.46691e+07	2.05427e+07	3	0	884.484	3.17
	A0A3B2W7J8 [361-369]; Q9QXS1 [1210-1218]	[R].SELELTLGK.[L]		38295532	5.53863e+07	6.58003e+07	4.52631e+07	4	0	989.551	2.6
	A0A3B2W7J8 [1049-1058]; Q9QXS1 [3025-3034]	[R].LLPLTDKAAK.[G]		2180930	6.10658e+06		3.75777e+07	2	1	1069.66	2.05
	A0A3B2W7J8 [168-187]; Q9QXS1 [1017-1036]	[R].LEAQHQALVTLWHQLHVDMK.[S]	1xOxidation [M19]	4881913	6.61124e+06	6.47434e+06	7.81156e+06	3	0	2413.24	3.36
	A0A3B2W7J8 [1575-1582]; Q9QXS1 [3551-3558]	[R].LYVHEAVK.[A]		34306512	5.29409e+07	5.55332e+07	4.83047e+07	1	0	958.536	2.34
	A0A3B2W7J8 [29-36]; Q9QXS1 [878-885]	[R].EAEEQLQK.[L]		15211881	1.64785e+07	2.89897e+07	1.68079e+07	4	0	974.479	2.57
	A0A3B2W7J8 [1206-1213]; Q9QXS1 [3182-3189]	[K].LSIYEALK.[K]		10277630	1.844e+07	1.65284e+07	1.17585e+07	4	0	936.54	2.49
	A0A3B2W7J8 [113-120]; Q9QXS1 [962-969]	[K].QVEVTVHK.[G]		6.47067e+06	1.10589e+07	1.59084e+07	1.13388e+07	3	0	939.526	2.74
	A0A3B2W7J8 [1177-1185]; Q9QXS1 [3153-3161]	[R].EVAEADSVR.[Q]		20081586	3.60891e+07	3.44249e+07	3.77995e+07	1	0	975.474	2.23
	A0A3B2W7J8 [941-962]; Q9QXS1 [2917-2938]	[R].AVTGYKDPYTGEQISLFQAMKK.[D]	1xDeamidated [Q13]	7055279	1.70794e+07	4.45546e+06	9.09255e+06	1	2	2476.24	4.67
	A0A3B2W7J8 [86-93]; Q9QXS1 [935-942]	[K].AIVQLKPR.[N]		45363316	5.66394e+07	6.28434e+07	6.36105e+07	2	0	924.599	2.38
	A0A3B2W7J8 [992-999]; Q9QXS1 [2968-2975]	[R].VPVDVAYK.[R]		53219904	7.63883e+07	9.93169e+07	6.85745e+07	4	0	890.498	2.09
	A0A3B2W7J8 [204-211]; Q9QXS1 [1053-1060]	[R].SWSLVTFR.[T]		63201696	3.68166e+07	9.11371e+07	9.16515e+07	5	0	995.531	2.24
	A0A3B2W7J8 [1244-1251]; Q9QXS1 [3220-3227]; [3886-3893]	[R].LTVDEAVR.[AK]		96918512	1.30902e+08	1.62175e+08	1.24866e+08	5	0	902.494	2.05
	A0A3B2W7J8 [393-402]; Q9QXS1 [1242-1251]	[R].STQGAEEVLK.[T]		30934148	5.17382e+07	5.60247e+07	3.98727e+07	3	0	1061.55	2.14
	A0A3B2W7J8 [1329-1337]; Q9QXS1 [3305-3313]	[R].GYLDKETNR.[A]		3.44897e+07	4.39918e+07	5.79196e+07	4.61937e+07	4	1	1095.54	2.42
	A0A3B2W7J8 [683-697]; Q9QXS1 [2659-2673]	[K].AKLEQLFQDEVAKAK.[Q]						1	2	1717.95	3.17
	A0A3B2W7J8 [1622-1631]; Q9QXS1 [3598-3607]	[K].GLVLRDHAIR.[L]			1.45951e+06		7.04979e+06	1	1	1149.69	2.74
	A0A3B2W7J8 [992-1000]; Q9QXS1 [2968-2976]	[R].VPVDVAYKR.[G]		5.50923e+06	5.61455e+06	6.80181e+06	7.88509e+06	4	1	1046.6	2.24
	A0A3B2W7J8 [375-383]; Q9QXS1 [1224-1232]	[R].SLSAIYLEK.[L]		58304316	8.74756e+07	8.65045e+07	7.73925e+07	3	0	1023.57	2.31
	A0A3B2W7J8 [1537-1544]; Q9QXS1 [3513-3520]	[K].VTIYEAMR.[R]		74331360	3.74459e+07	9.52605e+07	7.7934e+07	5	0	982.503	1.99
	A0A3B2W7J8 [305-313]; Q9QXS1 [1154-1162]	[R].LPLDKDPAR.[E]		16537461	2.02042e+07	3.25349e+07	2.2034e+07	4	1	1024.58	2.3
	A0A3B2W7J8 [212-219]; Q9QXS1 [1061-1068]	[R].TLKPEEQR.[Q]		27065188	3.94405e+07	3.91625e+07	4.07568e+07	2	0	1000.54	1.89
	A0A3B2W7J8 [916-940]; Q9QXS1 [2892-2916]	[R].LTVNEAVKEGVVGPELHHKLLSAER.[A]					2.33e+06	2	2	2725.5	4.15
	A0A3B2W7J8 [403-409]; Q9QXS1 [1252-1258]	[K].THEEQLK.[E]		1.09253e+07	1.26446e+06	2.04789e+07	9.45422e+06	4	0	884.447	2.4
	A0A3B2W7J8 [549-556]; Q9QXS1 [1398-1405]	[K].ALLEEIER.[H]		8.92091e+07	1.04872e+08	1.37668e+08	1.14124e+08	6	0	972.536	2.28
	A0A3B2W7J8 [916-923]; Q9QXS1 [2892-2899]	[R].LTVNEAVK.[E]		32196820	5.83526e+07	5.93148e+07	4.42048e+07	4	0	873.504	2.48
	A0A3B2W7J8 [75-82]; Q9QXS1 [924-931]	[K].GHLSGLAK.[R]		31010708	3.38864e+07	5.26779e+07	3.3149e+07	3	0	782.452	2.74
	A0A3B2W7J8 [887-914]; Q9QXS1 [2863-2890]	[R].QLLSPGTALILLEAQAASGFLLDPVRNR.[R]						2	1	2963.67	3.42
	A0A3B2W7J8 [386-392]; Q9QXS1 [1235-1241]	[K].TISLVIR.[S]		61808684	7.67998e+07	1.0367e+08	8.77069e+07	8	0	801.519	1.74
	A0A3B2W7J8 [698-705]; Q9QXS1 [2674-2681]	[K].QLREEQQR.[Q]		5455508	3.14074e+06		1.75671e+07	4	1	1086.57	3.53
	A0A3B2W7J8 [497-503]; Q9QXS1 [1346-1352]	[R].ELEQLGR.[Q]		32326220	3.87073e+07	5.33185e+07	3.93504e+07	5	0	844.452	2.01
	A0A3B2W7J8 [1269-1289]; Q9QXS1 [3245-3265]	[K].AVTGYRDPYSGQSVSLFQALK.[K]				2.19852e+06	9.50043e+06	2	1	2287.17	4.31
	A0A3B2W7J8 [1471-1477]; Q9QXS1 [3447-3453]	[R].LSFSGLR.[A]		60980812	6.20842e+07	8.82237e+07	9.89035e+07	3	0	779.441	1.97
	A0A3B2W7J8 [94-100]; Q9QXS1 [943-949]	[R].NPAHPVR.[G]		8863296		1.58644e+07	8.11724e+06	3	0	790.432	2.13
	A0A3B2W7J8 [767-775]; Q9QXS1 [2743-2751]	[R].LQRLEEEHR.[A]		1.8437e+06	2.78479e+06		2.41559e+07	2	1	1209.63	1.82
	A0A3B2W7J8 [1001-1009]; Q9QXS1 [2977-2985]; [3636-3644]	[R].GYFDEEMNR.[IV]		61030592	7.44774e+07	7.93971e+07	9.70751e+07	1	0	1160.47	2.4
	A0A3B2W7J8 [477-483]; Q9QXS1 [1326-1332]	[R].VTQLLER.[W]		42841368	7.37141e+07	6.8283e+07	5.49318e+07	3	0	858.504	2.21
	A0A3B2W7J8 [570-586]; Q9QXS1 [1419-1435]	[K].QYINAIKDYELQLITYK.[A]	1xDeamidated [N4]					1	1	2117.12	1.63
	A0A3B2W7J8 [632-638]; Q9QXS1 [1481-1487]	[K].FISETLR.[R]		55504304	6.61541e+07	8.05301e+07	8.05892e+07	1	0	865.478	1.73
	A0A3B2W7J8 [601-631]; Q9QXS1 [1450-1480]	[K].VQSGSESVIQEYVDLRTRYSELTTLTSQYIK.[F]	2xDeamidated [Q2; Q10]					1	2	3595.8	2.79
	A0A3B2W7J8 [1049-1055]; Q9QXS1 [3025-3031]	[R].LLPLTDK.[A]		46710120	6.51363e+07	7.56358e+07	5.96923e+07	7	0	799.492	1.85
	A0A3B2W7J8 [570-576]; Q9QXS1 [1419-1425]	[K].QYINAIK.[D]		13853853	1.98855e+07	2.57265e+07	1.55139e+07	4	0	849.483	2.21
	A0A3B2W7J8 [632-639]; Q9QXS1 [1481-1488]	[K].FISETLRR.[M]		9737002	5.66275e+06	8.99219e+06	2.56125e+07	3	1	1021.58	1.69
	A0A3B2W7J8 [507-523]; Q9QXS1 [1356-1372]	[R].YYRESADPLSAWLQDAK.[R]					6.41337e+06	1	1	2012.97	2.8
	A0A3B2W7J8 [339-345]; Q9QXS1 [1188-1194]	[R].LSAEAEK.[V]		1.14021e+07	1.32702e+06	2.12247e+07	1.20907e+07	4	0	747.388	2
	A0A3B2W7J8 [1537-1545]; Q9QXS1 [3513-3521]	[K].VTIYEAMRR.[G]		1.08946e+06	1.48893e+06	690782	2.99408e+06	1	1	1138.6	2.64
P62908	40S ribosomal protein S3 OS=Mus musculus OX=10090 GN=Rps3 PE=1 SV=1	75	1.24285e+09	5.86325e+08	7.30993e+08	6.8115e+08	27	108	27	0	26.7	cell cycle OR cell proliferation;cell organization and biogenesis;protein metabolism;DNA metabolism;other metabolic processes;stress response;other biological processes	plasma membrane;other membranes;cytosol;cytoskeleton;mitochondrion;ER/Golgi;translational apparatus;nucleus;other cell component	cytoskeletal activity;nucleic acid binding activity;other molecular function	27050	ENSMUSG00000030744	mmu:27050; P17073; P47933; P62908	Cytoplasmic ribosomal proteins	Nonsense Mediated Decay (NMD) enhanced by the Exon Junction Complex (EJC); Major pathway of rRNA processing in the nucleolus and cytosol; L13a-mediated translational silencing of Ceruloplasmin expression; GTP hydrolysis and joining of the 60S ribosomal subunit; Translation initiation complex formation; Ribosomal scanning and start codon recognition; SRP-dependent cotranslational protein targeting…
	Positions in Master Proteins	Annotated Sequence	Modifications	Abundances (Normalized): F8: Sample	Abundances (Normalized): F9: Sample	Abundances (Normalized): F10: Sample	Abundances (Normalized): F11: Sample	# PSMs	# Missed Cleavages	Theo. MH+ [Da]	XCorr (by Search Engine): Sequest HT
	P62908 [202-214]	[K].KPLPDHVSIVEPK.[D]		59038071	5.71453e+07	4.52895e+07	3.4946e+07	12	0	1458.83	4.89
	P62908 [202-227]	[K].KPLPDHVSIVEPKDEILPTTPISEQK.[G]		15811913	5.66854e+06	4.24686e+06	3.92661e+07	8	1	2910.58	6.85
	P62908 [10-27]	[R].KFVADGIFKAELNEFLTR.[E]					2.19057e+07	3	2	2098.13	6.54
	P62908 [198-227]	[K].IGPKKPLPDHVSIVEPKDEILPTTPISEQK.[G]					8.40385e+06	2	2	3305.84	4.64
	P62908 [41-54]	[R].VTPTRTEIIILATR.[T]		5060082	1.72629e+06	848787	3.60995e+07	3	1	1583.95	3.22
	P62908 [28-40]	[R].ELAEDGYSGVEVR.[V]		76876088	6.03764e+07	5.15571e+07	5.45636e+07	9	0	1423.67	3.42
	P62908 [11-27]	[K].FVADGIFKAELNEFLTR.[E]					9.22998e+06	1	1	1970.04	3.78
	P62908 [152-173]	[K].FVDGLMIHSGDPVNYYVDTAVR.[H]		180091170	1.20934e+08	1.47906e+08	1.21212e+08	8	0	2468.19	8.04
	P62908 [152-173]	[K].FVDGLMIHSGDPVNYYVDTAVR.[H]	1xDeamidated [N14]					1	0	2469.18	6.32
	P62908 [152-173]	[K].FVDGLMIHSGDPVNYYVDTAVR.[H]	1xOxidation [M6]					2	0	2484.19	4.31
	P62908 [77-90]	[R].FGFPEGSVELYAEK.[V]		84812776	6.62326e+07	6.67239e+07	6.14754e+07	6	0	1572.76	3.31
	P62908 [107-116]	[R].YKLLGGLAVR.[R]		470144			3.36729e+06	1	1	1089.68	2.95
	P62908 [188-197]	[K].IMLPWDPSGK.[I]		106929168	8.31002e+07	7.87635e+07	7.38198e+07	5	0	1143.59	2.68
	P62908 [10-18]	[R].KFVADGIFK.[A]		61772344	4.29023e+07	4.02356e+07	2.28782e+07	4	1	1024.58	3.22
	P62908 [46-54]	[R].TEIIILATR.[T]		57809988	3.35273e+07	5.4441e+07	3.76503e+07	8	0	1029.63	2.66
	P62908 [76-90]	[K].RFGFPEGSVELYAEK.[V]		1.70666e+06		3.22888e+06		4	1	1728.86	4.1
	P62908 [55-62]	[R].TQNVLGEK.[G]		48567508	4.5944e+07	3.79463e+07	3.94197e+07	1	0	888.479	2.48
	P62908 [186-197]	[K].VKIMLPWDPSGK.[I]					1.31838e+06	1	1	1370.75	2.69
	P62908 [215-227]	[K].DEILPTTPISEQK.[G]		72464632	6.32812e+07	5.46084e+07	4.10213e+07	3	0	1470.77	2.62
	P62908 [68-76]	[R].ELTAVVQKR.[F]					8.64533e+06	1	1	1043.62	2.66
	P62908 [19-27]	[K].AELNEFLTR.[E]		115483472	2.93012e+07	7.87737e+07	5.56246e+07	3	0	1092.57	2.98
	P62908 [66-76]	[R].IRELTAVVQKR.[F]					5.57403e+06	1	2	1312.81	3.66
	P62908 [11-18]	[K].FVADGIFK.[A]		43057568	3.95197e+07	3.54586e+07	2.69255e+07	4	0	896.488	2.15
	P62908 [228-243]	[K].GGKPEPPAMPQPVPTA.[-]		107837560	9.82109e+07		1.0342e+08	2	0	1573.8	3.11
	P62908 [152-173]	[K].FVDGLMIHSGDPVNYYVDTAVR.[H]	1xDeamidated [N14]; 1xOxidation [M6]					2	0	2485.17	3.66
	P62908 [125-132]	[R].FIMESGAK.[G]		48447200	4.28165e+07	4.17786e+07	2.7472e+07	3	0	882.439	1.88
	P62908 [188-201]	[K].IMLPWDPSGKIGPK.[K]						1	1	1538.84	2.88
	P62908 [109-116]	[K].LLGGLAVR.[R]		114219320	8.18941e+07	8.79215e+07	5.42344e+07	4	0	798.52	2.08
	P62908 [66-75]	[R].IRELTAVVQK.[R]			781692		2.52645e+06	1	1	1156.7	2.75
	P62908 [179-185]	[R].QGVLGIK.[V]		42392240	3.9604e+07	2.81894e+07	3.55665e+07	4	0	714.451	2.2
Z4YLT1	SOSS complex subunit C (Fragment) OS=Mus musculus OX=10090 GN=Inip PE=1 SV=1	75	1.44967e+06	1.16853e+06			2	5	1	0	7.9	DNA metabolism;other metabolic processes;stress response	nucleus			ENSMUSG00000038544	Z4YLT1
	Positions in Master Proteins	Annotated Sequence	Modifications	Abundances (Normalized): F8: Sample	Abundances (Normalized): F9: Sample	Abundances (Normalized): F10: Sample	Abundances (Normalized): F11: Sample	# PSMs	# Missed Cleavages	Theo. MH+ [Da]	XCorr (by Search Engine): Sequest HT
	Z4YLT1 [1-23]	[-].MQNQSSTSHPGASISLSRPSLTK.[D]	1xAcetyl [N-Term]	1.44967e+06	1.81952e+06			3	0	2456.22	4.94
	Z4YLT1 [40-70]; Q3TXT3 [70-100]	[K].AALQHAHAHSSGYFITQDSAFGNLILPVLPR.[L]	1xDeamidated [Q17]					1	0	3332.72	5.75
	Z4YLT1 [40-70]; Q3TXT3 [70-100]	[K].AALQHAHAHSSGYFITQDSAFGNLILPVLPR.[L]						1	0	3331.73	2.98
Q91XV3	Brain acid soluble protein 1 OS=Mus musculus OX=10090 GN=Basp1 PE=1 SV=3	74			1.25682e+07	3849713	8	15	8	0	22.1	developmental processes;other biological processes	plasma membrane;other membranes;nucleus;other cell component	nucleic acid binding activity;other molecular function	70350	ENSMUSG00000045763	mmu:70350; Q91XV3		RHOF GTPase cycle
	Positions in Master Proteins	Annotated Sequence	Modifications	Abundances (Normalized): F8: Sample	Abundances (Normalized): F9: Sample	Abundances (Normalized): F10: Sample	Abundances (Normalized): F11: Sample	# PSMs	# Missed Cleavages	Theo. MH+ [Da]	XCorr (by Search Engine): Sequest HT
	Q91XV3 [147-159]	[K].KTEAPAAAGPEAK.[S]				3.6151e+06	1.49732e+06	2	1	1240.65	4.51
	Q91XV3 [160-181]	[K].SDAAPAASDSKPSSAEPAPSSK.[E]				2.76806e+06		3	0	2057.96	4.64
	Q91XV3 [182-195]	[K].ETPAASEAPSSAAK.[A]				4.10626e+06	1.62565e+06	2	0	1316.63	3.17
	Q91XV3 [196-226]	[K].APAPAAPAAAEPQAEAPAAAASSEQSVAVKE.[-]	1xDeamidated [Q25]				2.11378e+06	2	1	2859.4	7.69
	Q91XV3 [124-146]	[K].AGEASAESTGAADGAAPEEGEAK.[K]						1	0	2075.9	5.74
	Q91XV3 [87-123]	[K].AEPEKSEGAAEEQPEPAPAPEQEAAAPGPAAGGEAPK.[A]				4.26102e+06		3	1	3565.66	6.81
	Q91XV3 [26-38]	[K].AEGAGTEEEGTPK.[E]						1	0	1275.57	3.1
	Q91XV3 [39-52]	[K].ESEPQAAADATEVK.[E]						1	0	1445.68	2.55
Q61937	Nucleophosmin OS=Mus musculus OX=10090 GN=Npm1 PE=1 SV=1	74	3.99861e+09	3.43652e+09	2.32254e+09	2.34061e+09	31	217	6	0	32.5	cell cycle OR cell proliferation;cell organization and biogenesis;DNA metabolism;RNA metabolism OR transcription;other metabolic processes;stress response;transport;developmental processes;other biological processes	cytosol;cytoskeleton;translational apparatus;nucleus;other cell component	enzyme regulator activity;translation activity;nucleic acid binding activity;other molecular function	18148	ENSMUSG00000057113	mmu:18148; Q61937	mRNA processing	Deposition of new CENPA-containing nucleosomes at the centromere; SUMOylation of transcription cofactors; TFAP2A acts as a transcriptional repressor during retinoic acid induced cell differentiation; TP53 regulates transcription of additional cell cycle genes whose exact role in the p53 pathway remain uncertain
	Positions in Master Proteins	Annotated Sequence	Modifications	Abundances (Normalized): F8: Sample	Abundances (Normalized): F9: Sample	Abundances (Normalized): F10: Sample	Abundances (Normalized): F11: Sample	# PSMs	# Missed Cleavages	Theo. MH+ [Da]	XCorr (by Search Engine): Sequest HT
	Q61937 [249-261]	[K].MQASIEKGGSLPK.[V]		1.33375e+06	2.66222e+06	1.22782e+06	1.51908e+07	2	1	1345.71	4.48
	Q61937 [249-265]	[K].MQASIEKGGSLPKVEAK.[F]		3.70773e+06	5.78734e+06		2.02688e+07	3	2	1772.96	5.32
	Q61937 [81-101]; Q9DAY9 [81-101]	[K].MSVQPTVSLGGFEITPPVVLR.[L]		3.80608e+08	4.37048e+08	2.18013e+08	2.25898e+08	8	0	2227.22	4.67
	Q61937 [81-101]; Q9DAY9 [81-101]	[K].MSVQPTVSLGGFEITPPVVLR.[L]	1xOxidation [M1]	6823003	6.25314e+06	3.8971e+06	3.202e+06	6	0	2243.21	5.02
	Q61937 [276-289]	[R].MTDQEAIQDLWQWR.[K]		367809000	2.94104e+08	2.99165e+08	2.33478e+08	8	0	1819.84	4.34
	Q61937 [276-289]	[R].MTDQEAIQDLWQWR.[K]	1xOxidation [M1]	4.88407e+06				3	0	1835.84	4.22
	Q61937 [276-290]	[R].MTDQEAIQDLWQWRK.[S]		10500422	1.51331e+07	3.97189e+06	8.36744e+07	5	1	1947.94	5.77
	Q61937 [158-193]; Q9DAY9 [158-193]	[K].LDEDDEDDDEDDEDDEDDDDDDFDEEETEEKVPVKK.[SG]		6.41619e+06	1.5237e+07	3.83936e+06	2.92059e+06	9	2	4305.58	8.24
	Q61937 [46-73]; Q9DAY9 [46-73]	[R].TVSLGAGAKDELHIVEAEAMNYEGSPIK.[V]		8.60192e+08	1.02963e+09	6.69717e+08	4.93662e+08	24	1	2929.46	10.84
	Q61937 [46-73]; Q9DAY9 [46-73]	[R].TVSLGAGAKDELHIVEAEAMNYEGSPIK.[V]	1xOxidation [M20]	40636403	6.46539e+07	2.54502e+07	2.80452e+07	7	1	2945.46	6.1
	Q61937 [46-73]; Q9DAY9 [46-73]	[R].TVSLGAGAKDELHIVEAEAMNYEGSPIK.[V]	1xDeamidated [N21]; 1xOxidation [M20]	5133058	4.46147e+06	1.931e+06		1	1	2946.44	7.06
	Q61937 [46-80]; Q9DAY9 [46-80]	[R].TVSLGAGAKDELHIVEAEAMNYEGSPIKVTLATLK.[M]		85457556	9.81363e+07	4.52559e+07	1.31696e+08	8	2	3655.93	13.69
	Q61937 [33-45]; Q9DAY9 [33-45]	[K].VDNDENEHQLSLR.[T]		202485632	2.42452e+08	1.24573e+08	7.45973e+07	8	0	1568.73	5.06
	Q61937 [33-45]; Q9DAY9 [33-45]	[K].VDNDENEHQLSLR.[T]	1xDeamidated [N/Q]	1.52971e+06	2.61607e+06			3	0	1569.71	3.67
	Q61937 [156-192]; Q9DAY9 [156-192]	[K].VKLDEDDEDDDEDDEDDEDDDDDDFDEEETEEKVPVK.[K]		8.46296e+06	1.07714e+07	2.89132e+06	4.0469e+06	5	2	4404.64	6.42
	Q61937 [143-155]; Q9DAY9 [143-155]	[R].SAPGGGNKVPQKK.[V]		115075840	1.63178e+08	3.90514e+07	1.02832e+08	8	2	1267.71	3.24
	Q61937 [143-154]; Q9DAY9 [143-154]	[R].SAPGGGNKVPQK.[K]		64485292	1.17e+08	3.94235e+07	5.42956e+07	8	1	1139.62	2.1
	Q61937 [206-219]; Q9DAY9 [206-219]	[K].SNQNGKDLKPSTPR.[S]		3.2112e+06	1.96493e+07		2.54078e+07	9	1	1541.8	5.16
	Q61937 [206-219]; Q9DAY9 [206-219]	[K].SNQNGKDLKPSTPR.[S]	1xDeamidated [N4]	4.01055e+07	7.58537e+07	1.44613e+07	1.50275e+08	12	1	1542.79	4.59
	Q61937 [25-45]; Q9DAY9 [25-45]	[K].ADKDYHFKVDNDENEHQLSLR.[T]		296008603	4.25297e+08	2.02173e+08	1.80318e+08	16	2	2573.2	9.08
	Q61937 [25-45]; Q9DAY9 [25-45]	[K].ADKDYHFKVDNDENEHQLSLR.[T]	1xDeamidated [N11]	4.96451e+06	6.93458e+06	1.77485e+06	803320	4	2	2574.19	5.74
	Q61937 [55-73]; Q9DAY9 [55-73]	[K].DELHIVEAEAMNYEGSPIK.[V]		37077780	5.42387e+07	2.49599e+07	2.35414e+07	8	0	2145.02	5.53
	Q61937 [238-248]; Q9DAY9 [238-248]	[K].GPSSVEDIKAK.[M]		11862844	1.94468e+07	3.82368e+06	6.17491e+07	4	1	1130.61	3.53
	Q61937 [202-219]; Q9DAY9 [202-219]	[K].NAQKSNQNGKDLKPSTPR.[S]	1xDeamidated [N8]	1.03581e+06	1.89141e+06		2.79638e+06	2	2	1984.02	3.82
	Q61937 [46-54]; Q9DAY9 [46-54]	[R].TVSLGAGAK.[D]		11164454	1.7671e+07	7.56858e+06	7.51275e+06	3	0	803.462	2.64
	Q61937 [235-246]; Q9DAY9 [235-246]	[K].TPKGPSSVEDIK.[A]					8.12982e+06	2	1	1257.67	2.34
	Q61937 [235-248]; Q9DAY9 [235-248]	[K].TPKGPSSVEDIKAK.[M]					1.78897e+06	2	2	1456.8	3.36
	Q61937 [220-227]; Q9DAY9 [220-227]	[R].SKGQESFK.[K]		3.60907e+07	4.42337e+06	2.47912e+07	3.92218e+07	6	1	910.463	2.49
	Q61937 [238-246]; Q9DAY9 [238-246]	[K].GPSSVEDIK.[A]		233621200	4.32285e+08	1.69102e+08	2.53065e+08	4	0	931.473	2.49
	Q61937 [135-141]; Q9DAY9 [135-141]	[K].LLGMSGK.[R]		201342192	3.32782e+08	1.3654e+08	1.43158e+08	5	0	705.396	1.95
	Q61937 [25-32]; Q9DAY9 [25-32]	[K].ADKDYHFK.[V]		55832248	8.90639e+07	4.19709e+07	3.23225e+07	3	1	1023.49	2.61
	Q61937 [74-80]; Q9DAY9 [74-80]	[K].VTLATLK.[M]		309317888	4.26905e+08	1.96064e+08	1.95882e+08	4	0	745.482	1.95
	Q61937 [220-228]; Q9DAY9 [220-228]	[R].SKGQESFKK.[Q]		9212354		5.03487e+06	9.5007e+06	1	2	1038.56	3.24
	Q61937 [212-219]; Q9DAY9 [212-219]	[K].DLKPSTPR.[S]		156424416	3.09291e+08	9.89028e+07	1.2925e+08	3	0	913.51	1.84
	Q61937 [135-142]; Q9DAY9 [135-142]	[K].LLGMSGKR.[S]		12096687	1.23577e+07		4.57916e+07	2	1	861.497	2.25
	Q61937 [249-255]; Q9DAY9 [249-255]	[K].MQASIEK.[GAF]		163030176	2.61392e+08	1.35512e+08	1.80224e+08	4	0	806.408	2.31
	Q61937 [256-265]	[K].GGSLPKVEAK.[F]			1.10838e+07			1	1	985.568	1.48
	Q61937 [266-271]	[K].FINYVK.[N]		250674208	3.41314e+08	1.84724e+08	2.19379e+08	5	0	783.44	1.76
	Q61937 [46-73]; Q9DAY9 [46-73]	[R].TVSLGAGAKDELHIVEAEAMNYEGSPIK.[V]	1xDeamidated [N21]					1	1	2930.45	4.59
P35527	Keratin, type I cytoskeletal 9 OS=Homo sapiens GN=KRT9 PE=1 SV=3	74	1.13976e+09	6.06137e+08	2.14972e+08	724950707	39	229	38	0	62.1
	Positions in Master Proteins	Annotated Sequence	Modifications	Abundances (Normalized): F8: Sample	Abundances (Normalized): F9: Sample	Abundances (Normalized): F10: Sample	Abundances (Normalized): F11: Sample	# PSMs	# Missed Cleavages	Theo. MH+ [Da]	XCorr (by Search Engine): Sequest HT
	P35527 [291-317]	[K].NHKEEMSQLTGQNSGDVNVEINVAPGK.[D]		1.28582e+07	1.79142e+07	5.54805e+06	1.1758e+07	7	1	2895.39	7.76
	P35527 [291-317]	[K].NHKEEMSQLTGQNSGDVNVEINVAPGK.[D]	1xDeamidated [N/Q]					8	1	2896.37	11.21
	P35527 [291-317]	[K].NHKEEMSQLTGQNSGDVNVEINVAPGK.[D]	2xDeamidated [N1; N13]					1	1	2897.36	8.97
	P35527 [291-317]	[K].NHKEEMSQLTGQNSGDVNVEINVAPGK.[D]	1xDeamidated [N13]; 1xOxidation [M6]					1	1	2912.37	5.78
	P35527 [291-321]	[K].NHKEEMSQLTGQNSGDVNVEINVAPGKDLTK.[T]		3.97429e+06				5	2	3352.64	8.11
	P35527 [291-321]	[K].NHKEEMSQLTGQNSGDVNVEINVAPGKDLTK.[T]	1xDeamidated [N18]	20568964	3.40942e+06		5.24708e+06	2	2	3353.63	4.76
	P35527 [291-321]	[K].NHKEEMSQLTGQNSGDVNVEINVAPGKDLTK.[T]	1xOxidation [M6]	2.02256e+06				1	2	3368.64	7.96
	P35527 [445-472]	[K].MRLEKEIETYHNLLEGGQEDFESSGAGK.[I]		4.5194e+06	3.67429e+06		1.52114e+07	5	2	3167.49	7.3
	P35527 [290-317]	[K].KNHKEEMSQLTGQNSGDVNVEINVAPGK.[D]		8.43493e+06	7.82617e+06	989523	5.22576e+06	8	2	3023.49	8.5
	P35527 [290-317]	[K].KNHKEEMSQLTGQNSGDVNVEINVAPGK.[D]	2xDeamidated [N14; N19]					1	2	3025.45	7.89
	P35527 [339-368]	[R].KDIENQYETQITQIEHEVSSSGQEVQSSAK.[E]		3187815	3.50653e+06			3	1	3392.61	5.2
	P35527 [164-184]	[R].LASYLDKVQALEEANNDLENK.[I]		89637804	6.93388e+07	1.37863e+07	6.86203e+07	8	1	2377.19	8.52
	P35527 [447-472]	[R].LEKEIETYHNLLEGGQEDFESSGAGK.[I]		31515640	1.91761e+07	5.7886e+06	2.59052e+07	9	1	2880.35	7.42
	P35527 [447-472]	[R].LEKEIETYHNLLEGGQEDFESSGAGK.[I]	1xDeamidated [Q16]			2.38262e+06		1	1	2881.34	6.91
	P35527 [171-184]	[K].VQALEEANNDLENK.[I]		9185380	1.61622e+07	1.69735e+06	1.03923e+07	4	0	1586.77	3.89
	P35527 [262-289]	[R].QVLDNLTMEKSDLEMQYETLQEELMALK.[K]						3	1	3342.62	8.03
	P35527 [262-290]	[R].QVLDNLTMEKSDLEMQYETLQEELMALKK.[N]		10102238			8.82788e+06	3	2	3470.71	6.22
	P35527 [251-261]	[R].QGVDADINGLR.[Q]	1xDeamidated [N8]	2.33121e+07	1.8464e+07	5.49314e+06	1.92654e+07	6	0	1158.57	3.97
	P35527 [200-224]	[K].NYSPYYNTIDDLKDQIVDLTVGNNK.[T]		44527156	3.77654e+07	1.06082e+07	3.171e+07	9	1	2902.41	6.4
	P35527 [200-224]	[K].NYSPYYNTIDDLKDQIVDLTVGNNK.[T]	1xDeamidated [Q15]					1	1	2903.39	6.54
	P35527 [200-233]	[K].NYSPYYNTIDDLKDQIVDLTVGNNKTLLDIDNTR.[M]						1	2	3943.96	7.16
	P35527 [14-29]	[R].SGGGGGGGLGSGGSIR.[S]		31244840	4.89082e+07	1.28556e+07	5.95311e+07	5	0	1232.6	4.95
	P35527 [272-289]	[K].SDLEMQYETLQEELMALK.[K]		1.40077e+07	1.59765e+07	2.40513e+06	7.62368e+06	8	0	2171.02	5.67
	P35527 [272-290]	[K].SDLEMQYETLQEELMALKK.[N]		38537524	4.12172e+07	1.19841e+07	2.41951e+07	6	1	2299.12	5.87
	P35527 [272-290]	[K].SDLEMQYETLQEELMALKK.[N]	1xOxidation [M15]	5.701e+06				3	1	2315.11	4.64
	P35527 [272-290]	[K].SDLEMQYETLQEELMALKK.[N]	2xOxidation [M5; M15]					1	1	2331.11	5.09
	P35527 [450-472]	[K].EIETYHNLLEGGQEDFESSGAGK.[I]		55920914	3.31404e+07	1.15093e+07	2.7012e+07	8	0	2510.13	9.24
	P35527 [47-59]	[R].FSSSSGYGGGSSR.[V]		14866888	1.0098e+07	4.63239e+06	1.76811e+07	4	0	1235.53	3.29
	P35527 [340-368]	[K].DIENQYETQITQIEHEVSSSGQEVQSSAK.[E]		87938608	7.39567e+07	1.63601e+07	5.01709e+07	8	0	3264.51	9
	P35527 [64-95]	[R].GGGGSFGYSYGGGSGGGFSASSLGGGFGGGSR.[G]		45060947	2.59019e+07	1.19639e+07	3.88174e+07	7	0	2705.16	8.04
	P35527 [375-391]	[R].HGVQELEIELQSQLSKK.[A]		40566732	1.88815e+07	4.51054e+06	2.06406e+07	4	1	1966.06	6.03
	P35527 [514-579]	[R].GGSGGSYGGGSGSGGGSGGGYGGGSGGGHSGGSGGGHSGGSGGNYGGGSGSGGGSGGGYGGGSGSR.[G]					9.08788e+06	3	0	4972.94	6.73
	P35527 [491-513]	[R].GGSGGSYGGGGSGGGYGGGSGSR.[G]		8875470	1.58837e+07	4.43455e+06	2.0851e+07	4	0	1791.73	6.73
	P35527 [580-619]	[R].GGSGGSHGGGSGFGGESGGSYGGGEEASGSGGGYGGGSGK.[S]		8.35901e+06	2.22406e+07	4.58111e+06	1.85361e+07	4	0	3223.28	11.17
	P35527 [375-390]	[R].HGVQELEIELQSQLSK.[K]		55628072	3.72882e+07	1.13819e+07	3.20567e+07	9	0	1837.97	7.18
	P35527 [322-336]	[K].TLNDMRQEYEQLIAK.[N]		1.93757e+07	1.98235e+07	8.32352e+06	4.10723e+07	7	1	1851.93	3.99
	P35527 [241-250]	[R].IKFEMEQNLR.[Q]		105856452	7.02258e+07	1.88248e+07	8.63143e+07	8	1	1307.68	2.96
	P35527 [328-336]	[R].QEYEQLIAK.[N]		55180400	4.56159e+07	1.28899e+07	5.64804e+07	4	0	1121.58	3.03
	P35527 [262-271]	[R].QVLDNLTMEK.[S]		37739116	4.48934e+07	1.0402e+07	2.72572e+07	2	0	1190.61	3.27
	P35527 [262-290]	[R].QVLDNLTMEKSDLEMQYETLQEELMALKK.[N]	1xOxidation [M25]	3.85432e+06			1.89057e+06	1	2	3486.71	5.03
	P35527 [225-233]	[K].TLLDIDNTR.[M]		60984168	5.4529e+07	1.03819e+07	4.46608e+07	2	0	1060.56	2.29
	P35527 [155-163]	[K].STMQELNSR.[L]	1xDeamidated [N7]					1	0	1066.48	2.1
	P35527 [155-163]	[K].STMQELNSR.[L]			2.77152e+07	1.01883e+07	4.23348e+07	3	0	1065.5	2.35
	P35527 [241-250]	[R].IKFEMEQNLR.[Q]	1xOxidation [M5]	3.9421e+06			3.36146e+06	2	1	1323.67	2.47
	P35527 [337-368]	[K].NRKDIENQYETQITQIEHEVSSSGQEVQSSAK.[E]						1	2	3662.75	3.91
	P35527 [185-192]	[K].IQDWYDKK.[G]		39343946	3.58046e+07	1.08491e+07	3.72487e+07	3	1	1095.55	1.86
	P35527 [445-472]	[K].MRLEKEIETYHNLLEGGQEDFESSGAGK.[I]	1xDeamidated [Q18]; 1xOxidation [M1]					1	2	3184.47	3.3
	P35527 [251-261]	[R].QGVDADINGLR.[Q]		39869344	3.34953e+07	6.63509e+06	3.22762e+07	1	0	1157.59	3.31
	P35527 [5-13]	[R].QFSSSYLSR.[S]		8.14187e+06	2.92188e+06		3.92426e+06	2	0	1074.52	2.77
	P35527 [192-199]	[K].KGPAAIQK.[N]		3.9266e+06				1	1	812.499	2.72
	P35527 [243-250]	[K].FEMEQNLR.[Q]		4.68779e+06	4.42037e+06		5.4124e+06	3	0	1066.5	1.98
	P13645 [157-163]; P05784 [83-89]; P35527 [164-170]; P19001 [94-100]	[R].LASYLDK.[V]		1.70485e+09	1.33336e+09	2.70785e+09	1.65489e+09	11	0	809.44	1.77
	P35527 [234-240]	[R].MTLDDFR.[I]		6.48125e+07	4.91973e+07	1.62426e+07	5.7834e+07	9	0	897.413	1.87
	P35527 [234-240]	[R].MTLDDFR.[I]	1xOxidation [M1]	4203698	2.09006e+06		4.35201e+06	3	0	913.408	1.31
	P35527 [164-184]	[R].LASYLDKVQALEEANNDLENK.[I]	1xDeamidated [N16]					1	1	2378.17	3.5
	P35527 [262-271]	[R].QVLDNLTMEK.[S]	1xOxidation [M8]	11052776	3.63693e+06	2.21926e+06	7.28668e+06	1	0	1206.6	2.19
	P35527 [185-191]	[K].IQDWYDK.[K]		6.23059e+06	8.71573e+06	2.42934e+06	6.07395e+06	1	0	967.452	1.87
Q99K48	Non-POU domain-containing octamer-binding protein OS=Mus musculus OX=10090 GN=Nono PE=1 SV=3	73	2.82942e+09	2.59468e+09	1.41852e+09	2.64264e+09	44	315	42	0	54.5	DNA metabolism;RNA metabolism OR transcription;other metabolic processes;stress response;other biological processes	nucleus	nucleic acid binding activity;other molecular function	53610	ENSMUSG00000031311	mmu:53610; Q63887; Q99K48; Q9CYQ4; Q9DBP2	mRNA processing
	Positions in Master Proteins	Annotated Sequence	Modifications	Abundances (Normalized): F8: Sample	Abundances (Normalized): F9: Sample	Abundances (Normalized): F10: Sample	Abundances (Normalized): F11: Sample	# PSMs	# Missed Cleavages	Theo. MH+ [Da]	XCorr (by Search Engine): Sequest HT
	Q99K48 [156-178]	[R].NLPQYVSNELLEEAFSVFGQVER.[A]		59242580	5.15139e+07	7.53477e+07	1.15286e+08	8	0	2668.33	6.48
	Q99K48 [156-178]	[R].NLPQYVSNELLEEAFSVFGQVER.[A]	1xDeamidated [N8]	2.06726e+06	2.61279e+06			2	0	2669.31	4.97
	Q99K48 [328-338]	[R].MEELHNQEVQK.[R]		22580138	7.09019e+07	1.7671e+07	2.98017e+07	6	0	1384.65	3.94
	Q99K48 [328-339]	[R].MEELHNQEVQKR.[K]		90454696	2.39016e+08	5.23589e+07	1.05572e+08	6	1	1540.75	4.17
	Q99K48 [386-400]	[R].MGQMAMGGAMGINNR.[G]		210857748	2.63099e+08	1.26415e+08	3.00458e+08	8	0	1538.67	4.04
	Q99K48 [386-400]	[R].MGQMAMGGAMGINNR.[G]	1xDeamidated [N13]	1.88803e+07	2.80114e+07	1.02502e+07	2.47107e+07	12	0	1539.65	4.69
	Q99K48 [386-400]	[R].MGQMAMGGAMGINNR.[G]	1xOxidation [M]	9.23625e+06	1.82347e+07	2.94828e+06	1.08537e+07	11	0	1554.66	3.73
	Q99K48 [78-93]	[R].LFVGNLPPDITEEEMR.[K]		8.1549e+07	2.46697e+08	7.72407e+07	6.83911e+07	26	0	1859.92	4.15
	Q99K48 [122-139]	[R].TLAEIAKVELDNMPLRGK.[Q]		2.15993e+07	3.79754e+07	7.11193e+06	1.39757e+08	10	2	1998.11	5.48
	Q99K48 [122-137]	[R].TLAEIAKVELDNMPLR.[G]		83279158	1.01999e+08	4.2484e+07	7.72668e+07	4	1	1812.99	5
	Q99K48 [273-289]	[R].WKALIEMEKQQQDQVDR.[N]		2664005	7.87986e+06		1.95766e+07	5	2	2145.08	5.82
	Q99K48 [327-339]	[R].RMEELHNQEVQKR.[K]		38270646	5.82916e+07	3.21875e+07	6.40851e+07	7	2	1696.85	4.95
	Q99K48 [367-380]	[R].RQQEGFKGTFPDAR.[E]		12368191	2.60471e+07	4.33484e+06	7.92412e+07	7	2	1636.82	4.86
	Q99K48 [368-380]	[R].QQEGFKGTFPDAR.[E]		1.93274e+06	1.46872e+07		3.89033e+07	4	1	1480.72	3.61
	Q99K48 [296-306]	[R].EKLEMEMEAAR.[H]		223478456	2.32269e+08	1.34576e+08	1.69609e+08	10	1	1336.62	3.07
	Q99K48 [296-315]	[R].EKLEMEMEAARHEHQVMLMR.[Q]		22250716	3.7984e+07	8.79061e+06	1.45998e+08	11	2	2498.18	5.26
	Q99K48 [296-315]	[R].EKLEMEMEAARHEHQVMLMR.[Q]	1xDeamidated [Q15]		1.98455e+06			1	2	2499.16	3.48
	Q99K48 [401-436]	[R].GAMPPAPVPPGTPAPPGPATMMPDGTLGLTPPTTER.[F]		109479980	2.11786e+08	6.53695e+07	1.11746e+08	10	0	3477.72	7.22
	Q99K48 [401-436]	[R].GAMPPAPVPPGTPAPPGPATMMPDGTLGLTPPTTER.[F]	1xOxidation [M]					3	0	3493.72	5.7
	Q99K48 [259-272]	[R].FAQPGSFEYEYAMR.[W]		190947936	5.18818e+07	9.04328e+07	1.92158e+08	8	0	1695.75	3.86
	Q99K48 [437-469]	[R].FGQAATMEGIGAIGGTPPAFNRPAPGAEFAPNK.[R]		66030066	3.66623e+08	4.73416e+07	1.07377e+08	7	0	3242.61	8.43
	Q99K48 [437-469]	[R].FGQAATMEGIGAIGGTPPAFNRPAPGAEFAPNK.[R]	1xDeamidated [N21]					1	0	3243.59	8.98
	Q99K48 [437-470]	[R].FGQAATMEGIGAIGGTPPAFNRPAPGAEFAPNKR.[R]		431078223	6.4138e+08	2.36832e+08	6.16219e+08	12	1	3398.71	6.26
	Q99K48 [437-470]	[R].FGQAATMEGIGAIGGTPPAFNRPAPGAEFAPNKR.[R]	1xDeamidated [N]	20250580	3.16194e+07	9.035e+06	4.00594e+07	9	1	3399.69	4.74
	Q99K48 [437-470]	[R].FGQAATMEGIGAIGGTPPAFNRPAPGAEFAPNKR.[R]	2xDeamidated [Q3; N32]					1	1	3400.67	5.23
	Q99K48 [437-470]	[R].FGQAATMEGIGAIGGTPPAFNRPAPGAEFAPNKR.[R]	1xOxidation [M7]		8.71772e+06			5	1	3414.7	5.42
	Q99K48 [437-470]	[R].FGQAATMEGIGAIGGTPPAFNRPAPGAEFAPNKR.[R]	1xDeamidated [N21]; 1xOxidation [M7]	8.30626e+06		4.538e+06		2	1	3415.69	4.92
	Q99K48 [437-471]	[R].FGQAATMEGIGAIGGTPPAFNRPAPGAEFAPNKRR.[R]	1xDeamidated [N]		3.31125e+06			3	2	3555.79	4.73
	Q99K48 [275-289]	[K].ALIEMEKQQQDQVDR.[N]		9.63982e+06	2.06037e+07	1.55345e+06	4.9827e+07	7	1	1830.9	5.24
	Q99K48 [102-111]	[K].AGEVFIHKDK.[G]		59625714	1.25972e+08	3.39155e+07	5.92982e+07	8	1	1143.62	3.46
	Q99K48 [102-117]	[K].AGEVFIHKDKGFGFIR.[L]		8993325	1.72345e+07	2.07639e+06	5.9194e+07	8	2	1820.98	3.71
	Q99K48 [6-17]	[K].AFNLEKQNHTPR.[K]		6.90202e+06	8.91893e+06		1.59307e+07	8	1	1454.75	3.81
	Q99K48 [193-204]	[K].GIVEFSGKPAAR.[K]		242149112	1.12801e+08	1.49242e+08	2.85363e+08	7	0	1231.68	2.94
	Q99K48 [307-315]	[R].HEHQVMLMR.[Q]		211749580	1.7128e+07	8.5439e+07	1.0457e+08	7	0	1180.57	2.99
	Q99K48 [254-272]	[R].EQPPRFAQPGSFEYEYAMR.[W]			1.45251e+06		4.30118e+06	1	1	2303.05	4.4
	Q99K48 [259-272]	[R].FAQPGSFEYEYAMR.[W]	1xOxidation [M13]	2.14146e+06	1.40885e+06		1.72411e+06	5	0	1711.74	2.92
	Q99K48 [359-366]	[R].RQQEEMMR.[R]		8.21167e+07	5.89503e+07	4.05548e+07	1.07983e+08	9	1	1107.5	3.09
	Q99K48 [1-11]	[-].MQSNKAFNLEK.[Q]	1xAcetyl [N-Term]; 1xDeamidated [N4]					1	1	1352.65	3.02
	Q99K48 [6-17]	[K].AFNLEKQNHTPR.[K]	1xDeamidated [N8]	2699271	5.96917e+06		4.09015e+06	4	1	1455.73	3.14
	Q99K48 [273-281]	[R].WKALIEMEK.[Q]			1.98574e+06		4.74118e+06	2	1	1147.62	2.84
	Q99K48 [282-289]	[K].QQQDQVDR.[N]		58878.6		20660	44486.4	1	0	1016.48	1.96
	Q99K48 [129-137]	[K].VELDNMPLR.[G]		196240496	3.72124e+08	1.14638e+08	1.53145e+08	8	0	1086.56	2.61
	Q8VIJ6 [392-399]; Q99K48 [179-186]	[R].AVVIVDDR.[G]		264533312	5.83285e+08	1.83148e+08	3.35286e+08	5	0	886.499	2.33
	Q99K48 [298-306]	[K].LEMEMEAAR.[H]		7.34438e+06	7.45916e+06	3.49993e+06	6.25057e+06	3	0	1079.49	2.39
	Q99K48 [259-272]	[R].FAQPGSFEYEYAMR.[W]	1xDeamidated [Q3]; 1xOxidation [M13]					1	0	1712.73	2.47
	Q99K48 [242-251]	[K].LVIKNQQFHK.[E]					3.53746e+06	1	1	1254.73	2.74
	Q99K48 [145-155]	[R].FACHSASLTVR.[N]		2.03167e+06	1.21346e+07	8.01641e+06	1.16837e+07	5	0	1191.59	2.72
	Q99K48 [341-350]	[K].QLELRQEEER.[R]			3.46834e+06		1.04096e+07	2	1	1329.68	2.72
	Q99K48 [102-109]	[K].AGEVFIHK.[D]		87986320	2.02735e+08	5.74267e+07	8.28285e+07	3	0	900.494	2.62
	Q99K48 [63-70]	[K].NFRKPGEK.[T]		1.14206e+06	3.65056e+06		5.38508e+06	1	1	975.537	2.86
	Q99K48 [252-272]	[K].EREQPPRFAQPGSFEYEYAMR.[W]						1	2	2588.2	4.04
	Q99K48 [179-192]	[R].AVVIVDDRGRPSGK.[G]			1.85114e+06		3.88378e+06	1	1	1468.82	2.27
	Q99K48 [368-385]	[R].QQEGFKGTFPDAREQEIR.[M]			2.21367e+06		3.09909e+06	2	2	2136.05	3.73
	Q99K48 [78-93]	[R].LFVGNLPPDITEEEMR.[K]	1xOxidation [M15]					1	0	1875.92	3.41
	Q99K48 [367-373]	[R].RQQEGFK.[G]		36550000	1.80245e+07	2.59015e+07	2.89284e+07	4	1	892.464	2.49
	Q99K48 [360-366]	[R].QQEEMMR.[R]		17844930	1.69987e+07	1.04866e+07	2.24462e+07	4	0	951.402	2.42
	Q8R326 [127-133]; Q99K48 [122-128]	[R].TLAEIAK.[AV]		127401832	2.72571e+08	8.67839e+07	1.05662e+08	4	0	745.445	2.11
	Q99K48 [94-101]	[R].KLFEKYGK.[A]					3.37703e+06	1	2	1012.58	2.25
	Q99K48 [307-315]	[R].HEHQVMLMR.[Q]	1xOxidation [M6]					1	0	1196.57	1.55
Q9QXS1	Plectin OS=Mus musculus OX=10090 GN=Plec PE=1 SV=3	73	1.66894e+10	1.18683e+10	2.14713e+10	1.7891e+10	458	2345	251	0	533.9	cell cycle OR cell proliferation;cell organization and biogenesis;other metabolic processes;stress response;developmental processes;other biological processes	plasma membrane;other membranes;cytosol;cytoskeleton;mitochondrion;other cell component	cytoskeletal activity;other molecular function	18810	ENSMUSG00000022565	E9QN87; mmu:18810; Q6S384; Q6S389; Q6S394; Q9CS65; Q9QUT2; Q9QXQ8; Q9QXQ9; Q9QXR0; Q9QXR1; Q9QXR2; Q9QXR3; Q9QXR4; Q9QXR5; Q9QXR6; Q9QXR7; Q9QXR8; Q9QXR9; Q9QXS0; Q9QXS1; Q9QXS2; Q9QXS3	Alpha 6 beta 4 integrin signaling pathway; EGFR1 signaling pathway	Caspase-mediated cleavage of cytoskeletal proteins; Type I hemidesmosome assembly; Assembly of collagen fibrils and other multimeric structures
	Positions in Master Proteins	Annotated Sequence	Modifications	Abundances (Normalized): F8: Sample	Abundances (Normalized): F9: Sample	Abundances (Normalized): F10: Sample	Abundances (Normalized): F11: Sample	# PSMs	# Missed Cleavages	Theo. MH+ [Da]	XCorr (by Search Engine): Sequest HT
	Q9QXS1 [1863-1874]	[R].LRAETEQGEQQR.[Q]		2.46904e+06	1.04684e+07	2.91799e+06	2.18137e+07	8	1	1444.71	4.33
	A0A3B2W7J8 [303-313]; Q9QXS1 [1152-1162]	[R].LRLPLDKDPAR.[E]		28693367	2.57381e+07	3.82778e+07	2.62378e+07	4	2	1293.76	3.98
	A0A3B2W7J8 [1471-1489]; Q9QXS1 [3447-3465]	[R].LSFSGLRAPVPASELLDAK.[I]		6101911	7.44432e+06		5.28685e+07	2	1	1971.09	6.07
	A0A3B2W7J8 [1455-1466]; Q9QXS1 [3431-3442]	[K].IVITIVEEVETR.[R]			359930	549246	315294	6	0	1400.8	3.02
	A0A3B2W7J8 [1126-1136]; Q9QXS1 [3102-3112]	[K].IVITVVEEHER.[K]		72496944	1.18512e+08	1.20136e+08	7.53159e+07	12	0	1323.73	3.05
	A0A3B2W7J8 [916-934]; Q9QXS1 [2892-2910]	[R].LTVNEAVKEGVVGPELHHK.[L]		2.21463e+06	3.72555e+06	812008	2.44559e+07	3	1	2056.12	5.66
	Q9QXS1 [2613-2638]	[K].LLQLKSEEMQTVQQEQILQETQALQK.[S]			4.3653e+06		4.2943e+07	3	1	3084.62	9.24
	Q9QXS1 [4166-4175]	[K].LISLFQAMKK.[G]		2.59541e+06	2.53819e+06	441931	3.50275e+07	4	1	1178.7	3.09
	A0A3B2W7J8 [1010-1038]; Q8R0W0 [1725-1753]; Q9QXS1 [2986-3014]	[R].ILSDPSDDTKGFFDPNTHENLTYLQLLER.[C]					2.22218e+07	4	1	3378.65	6.86
	A0A3B2W7J8 [1010-1038]; Q8R0W0 [1725-1753]; Q9QXS1 [2986-3014]	[R].ILSDPSDDTKGFFDPNTHENLTYLQLLER.[C]	1xDeamidated [Q25]					1	1	3379.63	4.9
	Q9QXS1 [3801-3811]	[R].IISLETYNLFR.[E]		100981232	1.70458e+07	1.211e+08	4.78286e+07	5	0	1368.75	3.37
	Q9QXS1 [1884-1894]	[R].LQHEATAATQK.[R]		2.8471e+07	3.86693e+07	4.25828e+07	3.16319e+07	8	0	1197.62	3.09
	Q9QXS1 [2491-2511]	[R].LQEDKEQMAQQLVEETQGFQR.[T]		3.47072e+07	4.39882e+07	5.72843e+07	5.71685e+07	9	1	2535.21	8.21
	Q9QXS1 [2491-2511]	[R].LQEDKEQMAQQLVEETQGFQR.[T]	1xDeamidated [Q]					2	1	2536.2	6.64
	Q9QXS1 [2338-2356]	[R].LQLEETDHQKSILDEELQR.[L]					2.51025e+07	2	1	2324.17	4.77
	Q9QXS1 [2338-2347]	[R].LQLEETDHQK.[S]		53047288	8.16811e+07	1.02944e+08	1.06367e+08	8	0	1240.62	2.83
	A0A0R4J221 [146-157]; Q9QXS1 [248-259]	[K].LQNVQIALDYLR.[H]		91904232	1.01061e+08	1.81724e+08	1.02696e+08	9	0	1445.81	3.61
	A0A0R4J221 [403-418]; Q9QXS1 [505-520]	[K].IPPGYHPLDVEKEWGK.[L]		14777232	3.16569e+07	3.36272e+07	1.6539e+07	19	1	1864.96	3.99
	A0A3B2W7J8 [224-234]; Q9QXS1 [1073-1083]	[R].NLELHYQAFLR.[D]		82125186	7.1604e+07	1.1866e+08	1.25934e+08	11	0	1403.74	3.3
	A0A3B2W7J8 [224-247]; Q9QXS1 [1073-1096]	[R].NLELHYQAFLRDSQDAGGFGPEDR.[L]					1.03788e+07	2	1	2735.28	5.13
	A0A0R4J221 [168-177]; Q9QXS1 [270-279]	[R].NDDIADGNPK.[L]		13255151	1.84515e+07	2.48675e+07	1.60137e+07	4	0	1058.47	3.38
	Q9QXS1 [4137-4153]	[R].MGIVGPEFKDKLLSAER.[A]					4.86462e+07	4	2	1890.02	4.64
	Q9QXS1 [4034-4043]	[R].KQITVEELVR.[S]		35845816	3.04356e+07	4.19066e+07	6.06314e+07	8	1	1214.71	3.56
	A0A3B2W7J8 [738-749]; Q9QXS1 [2714-2725]	[R].KQEELQHLEQQR.[Q]		23256354	3.09938e+07	4.03811e+07	4.5525e+07	4	1	1565.8	4.92
	Q9QXS1 [1168-1183]	[R].IAEQQKAQAEVEGLGK.[G]					6.81781e+06	2	1	1698.9	5.14
	Q9QXS1 [1507-1516]	[R].LAEVEAALEK.[Q]		65150908	9.21382e+07	7.61046e+07	1.1032e+08	4	0	1072.59	3.38
	A0A3B2W7J8 [260-277]; Q9QXS1 [1109-1126]	[R].HYQQLLQSLEQGEQEESR.[C]		57031316	7.18857e+07	9.33366e+07	6.95737e+07	12	0	2202.04	6.78
	A0A3B2W7J8 [260-277]; Q9QXS1 [1109-1126]	[R].HYQQLLQSLEQGEQEESR.[C]	1xDeamidated [Q7]					3	0	2203.03	6.58
	A0A0R4J221 [96-105]; Q9QXS1 [210-219]	[R].HISDLYEDLR.[D]		4.54168e+07	7.39886e+07	8.10562e+07	5.97335e+07	6	0	1260.62	3.57
	A0A0R4J221 [96-124]; Q9QXS1 [210-238]	[R].HISDLYEDLRDGHNLISLLEVLSGDSLPR.[E]		1.03823e+07	4.7111e+06	2.68186e+07	2.33341e+07	8	1	3276.69	7.88
	A0A0R4J221 [96-124]; Q9QXS1 [210-238]	[R].HISDLYEDLRDGHNLISLLEVLSGDSLPR.[E]	1xDeamidated [N14]					2	1	3277.67	6.39
	Q9QXS1 [210-240]	[R].HISDLYEDLRDGHNLISLLEVLSGDSLPREK.[G]					4.44291e+06	3	2	3533.82	6.31
	Q9QXS1 [4099-4125]	[K].KGIIRPGTAFELLEAQAATGYVIDPIK.[G]		37004234	3.46198e+07	5.98715e+07	3.62607e+07	5	1	2871.6	7.93
	Q9QXS1 [4099-4128]	[K].KGIIRPGTAFELLEAQAATGYVIDPIKGLK.[L]					1.95276e+07	2	2	3169.8	7.84
	Q9QXS1 [3894-3904]	[R].KGLVGPELHDR.[L]		25297595	4.02499e+07	4.51683e+07	3.11632e+07	7	1	1220.67	4.13
	Q9QXS1 [4520-4530]	[K].KGWLYYEAGQR.[F]		1.06637e+07	1.30385e+07	1.44758e+07	1.16173e+07	8	1	1370.69	4.16
	A0A3B2W7J8 [1214-1243]; Q9QXS1 [3190-3219]	[K].KDLLQPEVAVALLEAQAGTGHIIDPATSAR.[L]				4.5796e+06	3.51639e+06	1	1	3084.67	6.49
	Q9QXS1 [2470-2481]	[R].LKAEAELLQQQK.[E]		66978060	9.31786e+07	1.05515e+08	1.0743e+08	9	1	1398.8	4.86
	Q9QXS1 [2470-2489]	[R].LKAEAELLQQQKELAQEQAR.[R]		1.86098e+06	6.17441e+06		4.83096e+07	5	2	2324.26	8.23
	A0A0R4J221 [538-556]; Q9QXS1 [640-658]	[R].LKAGVGAPVTQVTLQSTQR.[R]		1.60192e+06			1.01779e+07	3	1	1954.11	4.48
	Q9QXS1 [1993-2002]	[R].LKTEAEIALK.[E]		61261934	8.65083e+07	9.37506e+07	6.76639e+07	8	1	1115.67	3.68
	Q9QXS1 [1993-2004]	[R].LKTEAEIALKEK.[E]			1.87651e+06		8.34846e+06	4	2	1372.8	3.72
	Q9QXS1 [2262-2282]	[R].LKQSAEEQAQAQAQAQAAAEK.[L]		16894022	3.15381e+07	3.29494e+07	4.39029e+07	7	1	2199.1	8.82
	Q9QXS1 [2262-2282]	[R].LKQSAEEQAQAQAQAQAAAEK.[L]	1xDeamidated [Q14]					1	1	2200.08	6.23
	Q9QXS1 [2262-2284]	[R].LKQSAEEQAQAQAQAQAAAEKLR.[K]						1	2	2468.29	7.5
	Q9QXS1 [3866-3882]	[R].LLLEAQAATGFLLDPVK.[G]		3.2196e+06	4.52428e+06	8.10923e+06	4.39355e+06	5	0	1799.03	4.53
	Q9QXS1 [3866-3885]	[R].LLLEAQAATGFLLDPVKGER.[L]		7.98082e+07	1.01211e+08	1.41112e+08	7.47368e+07	23	1	2141.2	6.2
	Q9QXS1 [3866-3885]	[R].LLLEAQAATGFLLDPVKGER.[L]	1xDeamidated [Q6]	933149	1.23065e+06			6	1	2142.18	5.42
	A0A0R4J221 [281-295]; Q9QXS1 [383-397]	[R].LLDPEDVDVPQPDEK.[S]		61548687	9.19866e+07	9.75453e+07	8.39964e+07	8	0	1708.83	3.97
	A0A0R4J221 [281-319]; Q9QXS1 [383-421]	[R].LLDPEDVDVPQPDEKSIITYVSSLYDAMPRVPGAQDGVR.[A]						1	2	4285.13	5.52
	A0A3B2W7J8 [1301-1328]; Q9QXS1 [3277-3304]	[R].LLDAQLSTGGIVDPSKSHRVPLDVAYAR.[G]	1xDeamidated [Q5]		2.92417e+06		1.96509e+06	1	2	2979.59	3.98
	Q9QXS1 [3943-3957]	[R].LLDAQLATGGIVDPR.[L]		82713997	1.08278e+08	1.44079e+08	1.10837e+08	6	0	1538.85	4.14
	A0A3B2W7J8 [1301-1316]; Q9QXS1 [3277-3292]	[R].LLDAQLSTGGIVDPSK.[S]		55320572	7.84029e+07	8.34353e+07	6.47928e+07	8	0	1613.87	4.75
	A0A3B2W7J8 [1301-1316]; Q9QXS1 [3277-3292]	[R].LLDAQLSTGGIVDPSK.[S]	1xDeamidated [Q5]					1	0	1614.86	4.9
	A0A3B2W7J8 [1301-1328]; Q9QXS1 [3277-3304]	[R].LLDAQLSTGGIVDPSKSHRVPLDVAYAR.[G]					1.49365e+07	2	2	2978.61	5.26
	Q9QXS1 [4186-4204]	[R].LLEAQIATGGIIDPEESHR.[L]		3.20477e+07	5.07878e+07	5.71072e+07	4.49107e+07	9	0	2049.06	5.95
	Q9QXS1 [4186-4212]	[R].LLEAQIATGGIIDPEESHRLPVEVAYK.[R]		70507855	9.0911e+07	1.10678e+08	9.36728e+07	7	1	2948.57	4.85
	Q9QXS1 [4186-4212]	[R].LLEAQIATGGIIDPEESHRLPVEVAYK.[R]	1xDeamidated [Q5]					2	1	2949.56	5.97
	Q9QXS1 [4186-4213]	[R].LLEAQIATGGIIDPEESHRLPVEVAYKR.[G]		11653054	6.07639e+06		1.28471e+08	6	2	3104.67	4.35
	A0A3B2W7J8 [973-991]; Q8R0W0 [1688-1706]; Q9QXS1 [2949-2967]	[R].LLEAQIATGGIIDPVHSHR.[V]		1.49951e+08	1.96965e+08	2.26111e+08	1.9865e+08	14	0	2027.1	6.49
	A0A3B2W7J8 [973-999]; Q9QXS1 [2949-2975]	[R].LLEAQIATGGIIDPVHSHRVPVDVAYK.[R]					1.20262e+07	3	1	2898.58	6.26
	Q9QXS1 [3608-3626]	[R].LLEAQVATGGIIDPVHSHR.[L]		1.47992e+08	2.20775e+08	2.09535e+08	1.81767e+08	14	0	2013.09	6.16
	Q9QXS1 [3608-3626]	[R].LLEAQVATGGIIDPVHSHR.[L]	1xDeamidated [Q5]					1	0	2014.07	6.64
	Q9QXS1 [3608-3635]	[R].LLEAQVATGGIIDPVHSHRLPVDVAYQR.[G]		6.30329e+06	5.74405e+06		3.04594e+07	5	1	3054.65	3.81
	Q9QXS1 [3608-3635]	[R].LLEAQVATGGIIDPVHSHRLPVDVAYQR.[G]	1xDeamidated [Q]	3.56097e+06	4.35277e+06		2.0053e+07	2	1	3055.63	4.69
	A0A3B2W7J8 [973-1000]; Q9QXS1 [2949-2976]	[R].LLEAQIATGGIIDPVHSHRVPVDVAYKR.[G]		12903983	1.56597e+07		9.32111e+07	7	2	3054.68	4.9
	A0A0R4J221 [582-602]; Q9QXS1 [684-704]	[R].IDSAEWGVDLPSVEAQLGSHR.[G]		4.98669e+07	6.62155e+07	9.08397e+07	5.4768e+07	10	0	2266.11	6.4
	Q9QXS1 [2025-2039]	[R].LEEQAALHKADIEER.[L]					5.12065e+06	3	1	1751.89	5.53
	A0A3B2W7J8 [168-187]; Q9QXS1 [1017-1036]	[R].LEAQHQALVTLWHQLHVDMK.[S]		231170232	2.7227e+08	3.56605e+08	2.68791e+08	15	0	2397.25	9.27
	A0A3B2W7J8 [56-74]; Q9QXS1 [905-923]	[R].LEDLLQDAQDEKEQLNEYK.[G]		111072981	1.48187e+08	2.08447e+08	1.32267e+08	8	1	2321.11	6.95
	A0A3B2W7J8 [56-74]; Q9QXS1 [905-923]	[R].LEDLLQDAQDEKEQLNEYK.[G]	1xDeamidated [N16]			1.81585e+06		1	1	2322.1	3.91
	A0A3B2W7J8 [56-82]; Q9QXS1 [905-931]	[R].LEDLLQDAQDEKEQLNEYKGHLSGLAK.[R]		4.16447e+06				1	2	3084.55	6.04
	A0A3B2W7J8 [56-67]; Q9QXS1 [905-916]	[R].LEDLLQDAQDEK.[E]		4.72876e+06	7.02549e+06	9.315e+06	6.62819e+06	4	0	1416.69	3.16
	A0A3B2W7J8 [840-858]; Q9QXS1 [2816-2834]	[R].LAQGHTTVAELTQREDVYR.[Y]		5148001	5.82802e+06		3.70958e+07	5	1	2187.12	4.22
	A0A3B2W7J8 [840-853]; Q9QXS1 [2816-2829]	[R].LAQGHTTVAELTQR.[E]		57297662	9.05325e+07	7.33909e+07	6.54412e+07	10	0	1524.81	4.68
	Q9QXS1 [3958-3970]	[R].LGFHLPLEVAYQR.[G]		123831904	1.48953e+08	2.14655e+08	1.69099e+08	9	0	1542.84	4.17
	A0A3B2W7J8 [1089-1106]; Q9QXS1 [3065-3082]	[R].TVTIWEIINSEYFTAEQR.[R]		24673237	2.64486e+07	5.98295e+07	3.01857e+07	10	0	2200.09	6.03
	A0A3B2W7J8 [617-631]; Q9QXS1 [1466-1480]	[R].TRYSELTTLTSQYIK.[F]						1	1	1803.95	4.11
	Q9QXS1 [4409-4435]	[R].TQLASWSDPTEETGPVAGILDTETLEK.[V]		12672543	2.02846e+07	3.32851e+07	1.4086e+07	5	0	2888.4	7.48
	Q9QXS1 [4409-4435]	[R].TQLASWSDPTEETGPVAGILDTETLEK.[V]	1xDeamidated [Q2]		7.12734e+06		5.06418e+06	2	0	2889.39	6.83
	Q9QXS1 [4409-4444]	[R].TQLASWSDPTEETGPVAGILDTETLEKVSITEAMHR.[N]			6.88083e+06		2.0872e+07	3	1	3912.92	9.43
	A0A3B2W7J8 [1504-1516]; Q9QXS1 [3480-3492]	[K].TSVKELSEVGSVR.[T]					1.56424e+07	2	1	1390.75	3.65
	A0A3B2W7J8 [403-425]; Q9QXS1 [1252-1274]	[K].THEEQLKEAQAVPATLQELEATK.[A]		1.825e+06	1.67668e+06	1.74844e+06	3.3155e+06	3	1	2564.32	4.33
	A0A3B2W7J8 [403-425]; Q9QXS1 [1252-1274]	[K].THEEQLKEAQAVPATLQELEATK.[A]	1xDeamidated [Q]					2	1	2565.3	4.8
	Q9QXS1 [3693-3708]	[K].TEVVETTQVYTEEETR.[R]						1	0	1913.9	3.65
	Q9QXS1 [3693-3709]	[K].TEVVETTQVYTEEETRR.[A]		1.87712e+07	3.92987e+06	2.65582e+07	4.78345e+06	6	1	2070	5.16
	A0A3B2W7J8 [50-74]; Q9QXS1 [899-923]	[R].TITVTRLEDLLQDAQDEKEQLNEYK.[G]		8931403	1.95665e+07	6.66035e+06	3.25641e+07	5	2	2992.51	8.87
	A0A3B2W7J8 [50-74]; Q9QXS1 [899-923]	[R].TITVTRLEDLLQDAQDEKEQLNEYK.[G]	1xDeamidated [Q12]					2	2	2993.49	8.88
	Q9QXS1 [1740-1752]	[R].TLQEEHVTVAQLR.[E]		105935586	1.25402e+08	1.70453e+08	1.47218e+08	9	0	1523.82	4.42
	A0A3B2W7J8 [1348-1366]; Q9QXS1 [3324-3342]	[R].VYHDPSTQEPVTYSQLQQR.[C]		55090344	6.80882e+07	7.8638e+07	7.63507e+07	8	0	2276.09	6.11
	A0A3B2W7J8 [1348-1366]; Q9QXS1 [3324-3342]	[R].VYHDPSTQEPVTYSQLQQR.[C]	1xDeamidated [Q]					5	0	2277.08	5.14
	A0A3B2W7J8 [484-494]; Q9QXS1 [1333-1343]	[R].WQAVLAQTDVR.[Q]		47320944	7.27051e+07	6.19146e+07	7.22155e+07	7	0	1286.69	3.41
	Q9QXS1 [2573-2583]	[K].VTLVQTLEIQR.[Q]		8.81335e+07	1.01369e+08	1.27315e+08	1.25507e+08	13	0	1299.76	3.31
	Q9QXS1 [4285-4303]	[R].VVIVDPETGKEMSVYEAYR.[K]		23457466	3.22908e+07	4.13522e+07	2.78396e+07	9	1	2185.08	5.31
	Q9QXS1 [4285-4304]	[R].VVIVDPETGKEMSVYEAYRK.[G]		27011153	3.83824e+07	4.0505e+07	3.35576e+07	8	2	2313.18	5.82
	A0A0R4J221 [567-580]; Q9QXS1 [669-682]	[R].YLQDLLAWVEENQR.[R]		51901688	5.71813e+07	9.62107e+07	4.75249e+07	7	0	1776.89	4.62
	Q9QXS1 [3829-3845]	[R].YLYGTGAVAGVYLPGSR.[Q]		4.78049e+07	4.07833e+07	7.92743e+07	5.48901e+07	9	0	1743.91	4.42
	A0A3B2W7J8 [619-631]; Q9QXS1 [1468-1480]	[R].YSELTTLTSQYIK.[F]		72540952	1.05716e+08	1.12955e+08	1.2245e+08	5	0	1546.8	3.88
	Q9QXS1 [1666-1676]	[R].VKAEAEAAREK.[Q]					7.09562e+06	1	2	1201.65	2.49
	A0A3B2W7J8 [346-360]; Q9QXS1 [1195-1209]	[K].VLALPEPSPAAPTLR.[S]		6284818	9.30948e+06	1.03746e+07	7.71236e+06	7	0	1531.88	3.17
	Q9QXS1 [3645-3673]	[R].VLADPSDDTKGFFDPNTHENLTYLQLLER.[C]						1	1	3348.64	5.26
	A0A3B2W7J8 [601-616]; Q9QXS1 [1450-1465]	[K].VQSGSESVIQEYVDLR.[T]	1xDeamidated [Q10]					1	0	1809.89	3.86
	A0A3B2W7J8 [601-616]; Q9QXS1 [1450-1465]	[K].VQSGSESVIQEYVDLR.[T]		62920452	8.39579e+07	9.03241e+07	1.10726e+08	10	0	1808.9	4.93
	A0A0R4J221 [387-402]; Q9QXS1 [489-504]	[K].VIYQSLEGAVQAGQLK.[I]		40486909	6.34842e+07	6.01845e+07	4.51864e+07	7	0	1703.93	3.77
	A0A3B2W7J8 [821-839]; Q9QXS1 [2797-2815]	[K].VPAQQLQEAGILSQEELQR.[L]		13218636	1.6993e+07	2.2225e+07	2.06597e+07	9	0	2137.12	6.29
	Q9QXS1 [4010-4025]	[R].RDDPSGQMLLLLSDAR.[K]		78707783	1.60401e+08	9.83949e+07	1.16334e+08	8	1	1786.91	5.18
	A0A3B2W7J8 [570-586]; Q9QXS1 [1419-1435]	[K].QYINAIKDYELQLITYK.[A]		62473406	5.91116e+07	8.37458e+07	1.31944e+08	8	1	2116.13	6.19
	Q9QXS1 [1707-1717]	[R].QVQVALETAQR.[S]		54358488	5.82733e+07	8.01328e+07	9.79783e+07	2	0	1242.68	3.44
	Q9QXS1 [4213-4232]	[K].RGLFDEEMNEILTDPSDDTK.[G]				3.6089e+06	2.21899e+06	4	1	2325.06	4.85
	Q9QXS1 [4647-4673]	[R].RGSFDATGSGFSMTFSSSSYSSSGYGR.[R]		2482206	3.52011e+06	5.09978e+06	7.40413e+06	3	1	2773.18	7.84
	Q9QXS1 [1549-1560]	[R].REEAAVDAQQQK.[R]		2.26033e+07	3.39259e+07	3.27307e+07	2.85133e+07	8	1	1372.68	4.31
	Q9QXS1 [2264-2282]	[K].QSAEEQAQAQAQAQAAAEK.[L]		10712776	1.55074e+07	1.75741e+07	1.38172e+07	5	0	1957.92	6.39
	Q9QXS1 [2264-2282]	[K].QSAEEQAQAQAQAQAAAEK.[L]	1xDeamidated [Q8]	5.0745e+06	1.96683e+07	1.57475e+07	1.16097e+07	3	0	1958.9	2.7
	A0A3B2W7J8 [706-725]; Q9QXS1 [2682-2701]	[R].QQQQMEQEKQELMASMEEAR.[R]		5.91151e+07	5.82154e+07	7.04474e+07	1.29425e+08	11	1	2452.09	7.12
	A0A3B2W7J8 [706-726]; Q9QXS1 [2682-2702]	[R].QQQQMEQEKQELMASMEEARR.[R]					3.98234e+06	2	2	2608.19	5.55
	Q9QXS1 [1831-1841]	[R].QRELAEQELEK.[Q]					6.6893e+06	1	1	1372.71	4.14
	Q9QXS1 [1831-1843]	[R].QRELAEQELEKQR.[Q]		1.50355e+06			2.39443e+07	3	2	1656.87	5.78
	Q9QXS1 [2067-2081]	[R].QVEEEIMALKVSFEK.[A]					1.03403e+07	2	1	1779.92	4.64
	Q9QXS1 [3846-3856]	[R].QTLTIYQALKK.[G]		59691836	6.29908e+07	8.16004e+07	5.80164e+07	8	1	1306.77	3.05
	A0A0R4J221 [259-274]; Q9QXS1 [361-376]	[R].QTNLENLDQAFSVAER.[D]		55159068	7.91477e+07	8.5754e+07	6.1098e+07	7	0	1834.89	5.4
	A0A0R4J221 [259-274]; Q9QXS1 [361-376]	[R].QTNLENLDQAFSVAER.[D]	1xDeamidated [Q9]					1	0	1835.88	5.6
	A0A0R4J221 [259-280]; Q9QXS1 [361-382]	[R].QTNLENLDQAFSVAERDLGVTR.[L]				7.04082e+06		4	1	2476.24	5.18
	Q9QXS1 [3778-3788]	[R].QQNLASYDYVR.[R]		54245896	6.06605e+07	7.36577e+07	5.55623e+07	4	0	1356.65	3.16
	Q9QXS1 [4284-4294]	[R].RVVIVDPETGK.[E]		3.30361e+06	4.42438e+06	6.58991e+06	3.89866e+06	4	1	1212.69	4.02
	Q9QXS1 [4284-4303]	[R].RVVIVDPETGKEMSVYEAYR.[K]		8754617	3.73521e+06	1.5415e+07	4.74138e+06	4	2	2341.19	6.21
	Q9QXS1 [3790-3800]	[R].RLTAEDLYEAR.[I]		17252031	8.2723e+06	2.4623e+07	1.55137e+07	7	1	1336.69	4.35
	Q9QXS1 [2490-2511]	[R].RLQEDKEQMAQQLVEETQGFQR.[T]		9.24897e+07	1.02223e+08	1.35882e+08	1.91693e+08	14	2	2691.32	5.33
	A0A3B2W7J8 [737-749]; Q9QXS1 [2713-2725]	[R].RKQEELQHLEQQR.[Q]		18663845	3.98544e+07	4.61181e+07	5.1344e+07	9	2	1721.9	5.04
	A0A0R4J221 [581-602]; Q9QXS1 [683-704]	[R].RIDSAEWGVDLPSVEAQLGSHR.[G]		45885508	6.04426e+07	9.03228e+07	5.24885e+07	8	1	2422.21	7.59
	Q9QXS1 [2024-2039]	[R].RLEEQAALHKADIEER.[L]					3.50606e+07	6	2	1907.99	4.99
	Q9QXS1 [1895-1904]	[K].RQELEAELAK.[V]		43800048	6.3704e+07	6.79116e+07	8.02565e+07	8	1	1186.64	3.83
	Q9QXS1 [2066-2076]	[R].RQVEEEIMALK.[V]		2.03119e+07	2.85077e+07	3.18153e+07	3.80311e+07	7	1	1345.71	3.83
	Q9QXS1 [2066-2081]	[R].RQVEEEIMALKVSFEK.[A]						1	2	1936.02	6.2
	A0A0R4J221 [557-566]; Q9QXS1 [659-668]	[R].RPELEDSTLR.[Y]		34646236	6.0532e+07	7.65226e+07	5.39275e+07	7	0	1215.63	3.69
	A0A3B2W7J8 [739-749]; Q9QXS1 [2715-2725]	[K].QEELQHLEQQR.[Q]		3.858e+06	4.16452e+06	4.40995e+06	3.71673e+06	3	0	1437.71	4.03
	Q9QXS1 [2306-2317]	[K].QAADAEMEKHKK.[F]		2.15863e+06			7.80943e+06	2	2	1385.68	3.54
	Q9QXS1 [2180-2190]	[R].QLQLAQEAAQK.[R]		47292068	6.45299e+07	8.69932e+07	7.79973e+07	5	0	1227.67	3.79
	Q9QXS1 [2180-2191]	[R].QLQLAQEAAQKR.[L]		7908095	7.89849e+06	9.39529e+06	5.25892e+07	8	1	1383.77	3.94
	Q9QXS1 [2520-2531]	[R].QLEMSAEAERLK.[L]		1.36993e+06	2.4875e+06		1.99722e+07	3	1	1404.72	3.77
	Q9QXS1 [2325-2337]	[R].QKAQVEQELTTLR.[L]		1.05609e+06	1.83183e+06		4.83357e+07	3	1	1543.84	3.92
	A0A3B2W7J8 [819-839]; Q9QXS1 [2795-2815]	[R].QKVPAQQLQEAGILSQEELQR.[L]		6.55159e+07	8.01895e+07	1.04572e+08	1.06978e+08	11	1	2393.28	6.37
	A0A3B2W7J8 [819-839]; Q9QXS1 [2795-2815]	[R].QKVPAQQLQEAGILSQEELQR.[L]	1xDeamidated [Q]					6	1	2394.26	6.81
	Q9QXS1 [2440-2450]	[R].QLAEEDLAQQR.[A]		39935140	5.9199e+07	4.3885e+07	9.11654e+07	4	0	1300.65	3.52
	A0A3B2W7J8 [887-912]; Q9QXS1 [2863-2888]	[R].QLLSPGTALILLEAQAASGFLLDPVR.[N]		3.82951e+07	3.42019e+07	7.47208e+07	4.96565e+07	12	0	2693.52	7.69
	Q9QXS1 [2369-2379]	[R].SQVEEELFSVR.[V]		8.32797e+07	1.21894e+08	1.18789e+08	1.63161e+08	6	0	1322.66	3.37
	Q9QXS1 [4044-4067]	[R].SQVMDEATALQLQEGLTSIEEVTK.[N]		59314463	6.93102e+07	1.01128e+08	8.69505e+07	8	0	2620.3	7.54
	Q9QXS1 [4044-4067]	[R].SQVMDEATALQLQEGLTSIEEVTK.[N]	1xDeamidated [Q11]					1	0	2621.29	7.95
	A0A3B2W7J8 [864-877]; Q9QXS1 [2840-2853]	[R].SSIAGLLLKPTNEK.[L]		125820072	1.77724e+08	1.93701e+08	1.88563e+08	12	0	1470.85	3.81
	A0A3B2W7J8 [864-877]; Q9QXS1 [2840-2853]	[R].SSIAGLLLKPTNEK.[L]	1xDeamidated [N12]	2.49597e+06		2.19069e+06		3	0	1471.84	3.41
	A0A3B2W7J8 [864-886]; Q9QXS1 [2840-2862]	[R].SSIAGLLLKPTNEKLSVYTALQR.[Q]		2377893			2.85922e+07	4	1	2502.43	5.3
	Q9QXS1 [4391-4408]	[R].SSSVGSSSSYPISSAGPR.[T]		21623006	3.60219e+07	4.20243e+07	4.43977e+07	3	0	1712.81	4.75
	A0A3B2W7J8 [393-409]; Q9QXS1 [1242-1258]	[R].STQGAEEVLKTHEEQLK.[E]		4.38033e+06	3.33155e+06	4.72555e+06	8.00444e+06	6	1	1926.98	4.79
	A0A3B2W7J8 [393-425]; Q9QXS1 [1242-1274]	[R].STQGAEEVLKTHEEQLKEAQAVPATLQELEATK.[A]		1.19194e+07	1.43467e+07	9.68515e+06	4.69667e+07	6	2	3606.85	9.24
	A0A3B2W7J8 [1317-1328]; Q9QXS1 [3293-3304]	[K].SHRVPLDVAYAR.[G]		36710586	3.08343e+06	2.95078e+07	2.79449e+07	8	1	1383.75	4.66
	A0A0R4J221 [385-402]; Q9QXS1 [487-504]	[R].SKVIYQSLEGAVQAGQLK.[I]		6.67521e+06	8.63326e+06	8.97696e+06	6.82124e+06	8	1	1919.06	5.39
	Q9QXS1 [1801-1816]	[K].SLAQADAEKQKEEAER.[E]					1.02944e+07	4	2	1802.89	5.41
	Q9QXS1 [2106-2116]	[R].SKEQAELEAAR.[Q]		35571331	2.4832e+07	5.11591e+07	6.49757e+07	8	1	1231.63	3.12
	Q9QXS1 [2618-2638]	[K].SEEMQTVQQEQILQETQALQK.[S]		78514246	9.75816e+07	1.24474e+08	1.40743e+08	8	0	2489.22	6.58
	Q9QXS1 [2618-2638]	[K].SEEMQTVQQEQILQETQALQK.[S]	1xOxidation [M4]					1	0	2505.21	4.96
	Q9QXS1 [2618-2638]	[K].SEEMQTVQQEQILQETQALQK.[S]	1xDeamidated [Q]; 1xOxidation [M4]					3	0	2506.2	4.12
	A0A3B2W7J8 [361-374]; Q9QXS1 [1210-1223]	[R].SELELTLGKLEQVR.[S]		37050248	3.64526e+07	3.58009e+07	6.15697e+07	7	1	1614.91	3.83
	A0A3B2W7J8 [1369-1383]; Q9QXS1 [3345-3359]	[R].SDQLTGLSLLPLSEK.[A]		80361565	1.10394e+08	1.24055e+08	6.77865e+07	7	0	1600.88	4.52
	A0A3B2W7J8 [663-674]; Q9QXS1 [2639-2650]	[K].SFLSEKDSLLQR.[E]		41431319	5.65899e+07	3.77412e+07	1.33037e+08	9	1	1422.76	3.88
	Q9QXS1 [1562-1571]	[R].SIQEELQHLR.[Q]		201658832	2.98791e+08	2.55612e+08	3.59638e+08	8	0	1252.66	2.32
	A0A0R4J221 [657-670]; Q9QXS1 [759-772]	[R].SLESLHGFVAAATK.[E]		109239332	1.61995e+08	1.96648e+08	1.25704e+08	5	0	1430.76	5.35
	Q9QXS1 [35-50]	[R].SLHPHVPGVTNLQVMR.[A]		1.19623e+07	4.85002e+06	9.84729e+06	7.93766e+06	12	0	1784.96	4.58
	A0A0R4J221 [296-310]; Q9QXS1 [398-412]	[K].SIITYVSSLYDAMPR.[V]		66958348	7.04575e+07	1.00677e+08	5.98105e+07	9	0	1715.87	3.87
	A0A0R4J221 [671-690]; Q9QXS1 [773-792]	[K].ELMWLNEKEEEEVGFDWSDR.[N]		3.45558e+07	4.59975e+07	2.00741e+07	2.74125e+07	19	1	2541.12	3.72
	A0A0R4J221 [671-690]; Q9QXS1 [773-792]	[K].ELMWLNEKEEEEVGFDWSDR.[N]	1xDeamidated [N6]		1.15439e+06	1.52551e+06		16	1	2542.11	4.47
	A0A0R4J221 [332-342]; Q9QXS1 [434-444]	[R].ELVLLLLQWIR.[H]				6.72194e+06	2.53268e+06	2	0	1395.87	3.43
	A0A3B2W7J8 [510-523]; Q9QXS1 [1359-1372]	[R].ESADPLSAWLQDAK.[R]		77738504	8.83273e+07	1.12055e+08	6.25803e+07	8	0	1530.74	3.76
	A0A3B2W7J8 [510-524]; Q9QXS1 [1359-1373]	[R].ESADPLSAWLQDAKR.[R]					2.0099e+07	3	1	1686.84	3.83
	Q9QXS1 [2496-2511]	[K].EQMAQQLVEETQGFQR.[T]		5.32517e+06	5.74222e+06	1.18056e+07	6.66417e+06	9	0	1921.91	5.36
	A0A3B2W7J8 [16-28]; Q9QXS1 [865-877]	[K].ENTAYFQFFSDVR.[E]		18682260	2.16067e+07	3.3041e+07	2.16441e+07	4	0	1623.74	3.9
	Q9QXS1 [3976-3988]	[K].DTHDQLSEPSEVR.[S]		1.72454e+07	2.845e+07	3.5949e+07	2.65157e+07	8	0	1512.69	4.27
	A0A3B2W7J8 [235-247]; Q9QXS1 [1084-1096]	[R].DSQDAGGFGPEDR.[L]		29659472	3.2742e+07	3.87745e+07	4.26537e+07	4	0	1350.56	3.66
	A0A3B2W7J8 [924-934]; Q9QXS1 [2900-2910]	[K].EGVVGPELHHK.[L]		34628532	5.86866e+07	5.08811e+07	3.64013e+07	6	0	1201.63	3.72
	Q9QXS1 [1550-1560]	[R].EEAAVDAQQQK.[R]		1.46075e+06	2.53174e+06	3.42984e+06	3.03343e+06	3	0	1216.58	3.33
	Q9QXS1 [2207-2223]	[R].EEELQQTLQQEQNMLDR.[L]		2.93006e+07	3.38728e+07	8.79989e+07	5.67048e+07	9	0	2131.99	6.03
	Q9QXS1 [2207-2223]	[R].EEELQQTLQQEQNMLDR.[L]	1xDeamidated [Q12]					1	0	2132.98	5.9
	Q9QXS1 [2207-2223]	[R].EEELQQTLQQEQNMLDR.[L]	1xDeamidated [Q12]; 1xOxidation [M14]					1	0	2148.97	4.11
	Q9QXS1 [4233-4251]	[K].GFFDPNTEENLTYLQLMER.[C]		76837374	9.59928e+07	1.19096e+08	8.97128e+07	8	0	2317.08	5.71
	A0A3B2W7J8 [1020-1038]; Q8R0W0 [774-792]; [1735-1753]; Q9QXS1 [2996-3014]; [3655-3673]	[K].GFFDPNTHENLTYLQLLER.[C]		347597792	3.87605e+08	5.63121e+08	3.4781e+08	4	0	2307.14	6.69
	A0A3B2W7J8 [1020-1038]; Q8R0W0 [774-792]; [1735-1753]; Q9QXS1 [2996-3014]; [3655-3673]	[K].GFFDPNTHENLTYLQLLER.[C]	1xDeamidated [N10]					2	0	2308.12	4.52
	Q9QXS1 [3689-3709]	[K].GAEKTEVVETTQVYTEEETRR.[A]						3	2	2455.19	5.1
	Q9QXS1 [3689-3709]	[K].GAEKTEVVETTQVYTEEETRR.[A]	1xDeamidated [Q12]					1	2	2456.18	4.96
	A0A3B2W7J8 [1400-1415]; Q9QXS1 [3376-3391]	[R].ETLEQAKVEVPVGSFK.[G]		4.47262e+06	6.35705e+06	7.31669e+06	5.20942e+06	5	1	1760.94	4.38
	A0A3B2W7J8 [677-695]; Q9QXS1 [2653-2671]	[R].FIEQEKAKLEQLFQDEVAK.[A]		1.25745e+06	9.0888e+06	1.6845e+06	4.45405e+07	6	2	2293.21	7.01
	Q9QXS1 [4531-4549]	[R].FLEVQYLTGGLIEPDTPGR.[V]		63856966	6.35089e+07	9.97705e+07	6.06321e+07	8	0	2105.09	5.76
	Q9QXS1 [4531-4558]	[R].FLEVQYLTGGLIEPDTPGRVSLDEALQR.[G]	1xDeamidated [Q5]	2.58987e+06		3.81358e+06		2	1	3117.61	4.94
	Q9QXS1 [2198-2223]	[K].AHAFVVQQREEELQQTLQQEQNMLDR.[L]		5.29292e+06	3.97154e+06	1.00375e+06	4.7534e+07	6	1	3168.55	9
	Q9QXS1 [2198-2223]	[K].AHAFVVQQREEELQQTLQQEQNMLDR.[L]	1xDeamidated [Q7]					1	1	3169.53	6.35
	Q9QXS1 [2198-2225]	[K].AHAFVVQQREEELQQTLQQEQNMLDRLR.[S]					2.55647e+07	2	2	3437.73	7.08
	A0A3B2W7J8 [683-695]; Q9QXS1 [2659-2671]	[K].AKLEQLFQDEVAK.[A]		82104540	1.06074e+08	1.12354e+08	1.44631e+08	10	1	1518.82	5.12
	A0A3B2W7J8 [1418-1435]; Q9QXS1 [3394-3411]	[R].AMTVWELISSEYFTEEQR.[Q]		1.17952e+07	1.25681e+07	2.39126e+07	8.74858e+06	8	0	2219.03	6.01
	A0A3B2W7J8 [1418-1440]; Q9QXS1 [3394-3416]	[R].AMTVWELISSEYFTEEQRQELLR.[Q]		2.85373e+06	2.9582e+06	7.60009e+06	2.85276e+06	4	1	2858.4	7.24
	A0A3B2W7J8 [793-818]; Q9QXS1 [2769-2794]	[K].ALPNGRDAPDGPSVEAEPEYTFEGLR.[Q]			2.58089e+06		9.54119e+06	2	1	2787.32	5.01
	A0A3B2W7J8 [793-818]; Q9QXS1 [2769-2794]	[K].ALPNGRDAPDGPSVEAEPEYTFEGLR.[Q]	1xDeamidated [N4]				2.15119e+07	1	1	2788.31	6.1
	A0A3B2W7J8 [1147-1173]; Q9QXS1 [3123-3149]	[R].ALVPAAELLDSGVISHELYQQLQRGER.[S]			2.66485e+06		1.79769e+07	3	1	2992.59	5.16
	A0A3B2W7J8 [1147-1170]; Q9QXS1 [3123-3146]	[R].ALVPAAELLDSGVISHELYQQLQR.[G]		170560659	1.10753e+08	2.34545e+08	1.80501e+08	12	0	2650.42	7.37
	Q9QXS1 [2082-2095]	[K].AAAGKAELELELGR.[I]		2.29199e+06	1.74266e+06	714147	2.26155e+07	5	1	1427.79	4.06
	A0A3B2W7J8 [776-792]; Q9QXS1 [2752-2768]	[R].AALAHSEIATTQAASTK.[A]		62164380	8.78743e+07	9.79935e+07	1.27575e+08	13	0	1670.87	4.96
	A0A0R4J221 [481-496]; Q9QXS1 [583-598]	[R].AGEVERDLDKADGMIR.[L]		1.00742e+07	7.11253e+06	6.14325e+06	3.05421e+07	7	2	1774.88	3.7
	Q9QXS1 [4368-4388]	[R].AGTLSITEFADMLSGNAGGFR.[S]		101395248	1.0092e+08	1.57495e+08	1.07067e+08	8	0	2115.02	5.64
	Q9QXS1 [4368-4388]	[R].AGTLSITEFADMLSGNAGGFR.[S]	1xDeamidated [N16]	6.53324e+06	6.45913e+06	1.06404e+07	5.0992e+06	5	0	2116	5.37
	A0A0R4J221 [540-556]; Q9QXS1 [642-658]	[K].AGVGAPVTQVTLQSTQR.[R]		98343381	1.04749e+08	1.49517e+08	1.06198e+08	8	0	1712.93	4.52
	A0A3B2W7J8 [1252-1262]; Q9QXS1 [3228-3238]	[R].AGLVGPELHEK.[L]		86314084	1.20856e+08	1.40978e+08	1.04675e+08	11	0	1149.63	2.72
	Q9QXS1 [3710-3745]	[R].AFEETQIDIPGGGSHGGSSMSLWEVMQSNMIPEDQR.[A]	1xDeamidated [Q27]					3	0	3921.74	7.98
	Q9QXS1 [3710-3745]	[R].AFEETQIDIPGGGSHGGSSMSLWEVMQSNMIPEDQR.[A]	2xDeamidated [Q6; Q27]	3.53581e+06	5.79494e+06	5.4731e+06	3.43815e+06	2	0	3922.72	7.8
	A0A0R4J221 [507-518]; Q9QXS1 [609-620]	[K].DGRHPQGEQMYR.[R]		11697813		1.53325e+07	6.13561e+06	7	1	1473.67	3.68
	A0A0R4J221 [106-124]; Q9QXS1 [220-238]	[R].DGHNLISLLEVLSGDSLPR.[E]		1.15839e+08	1.35678e+08	1.77486e+08	7.9993e+07	12	0	2035.08	6.29
	A0A3B2W7J8 [799-818]; Q9QXS1 [2775-2794]	[R].DAPDGPSVEAEPEYTFEGLR.[Q]		13991172	7.26126e+07	8.92456e+07	6.85317e+07	6	0	2178.98	5.92
	Q9QXS1 [4011-4025]	[R].DDPSGQMLLLLSDAR.[K]		44741737	4.87602e+07	6.92006e+07	4.00303e+07	8	0	1630.81	4.14
	A0A3B2W7J8 [1606-1620]; Q9QXS1 [3582-3596]	[K].DPYSGNTISLFQAMK.[K]		2.39836e+07	2.491e+07	4.12651e+07	1.87212e+07	4	0	1671.8	5.06
	A0A3B2W7J8 [1275-1289]; Q9QXS1 [3251-3265]	[R].DPYSGQSVSLFQALK.[K]		40905816	5.44507e+07	6.95029e+07	3.29131e+07	8	0	1639.83	5.08
	Q9QXS1 [3917-3931]	[R].DPYTEQTISLFQAMK.[K]		26149168	2.84793e+07	3.89319e+07	2.04717e+07	7	0	1771.86	4.53
	Q9QXS1 [3917-3931]	[R].DPYTEQTISLFQAMK.[K]	1xDeamidated [Q12]					1	0	1772.84	5.04
	A0A3B2W7J8 [947-961]; Q9QXS1 [2923-2937]	[K].DPYTGEQISLFQAMK.[K]		58779852	8.01117e+07	1.05173e+08	3.96891e+07	4	0	1727.83	4.66
	A0A3B2W7J8 [1275-1290]; Q9QXS1 [3251-3266]	[R].DPYSGQSVSLFQALKK.[G]		39516217	4.63431e+07	6.42182e+07	3.8305e+07	8	1	1767.93	5.29
	A0A3B2W7J8 [1215-1243]; Q9QXS1 [3191-3219]	[K].DLLQPEVAVALLEAQAGTGHIIDPATSAR.[L]		177887368	9.14242e+07	2.27198e+08	1.19375e+08	12	0	2956.57	9.39
	A0A3B2W7J8 [1215-1243]; Q9QXS1 [3191-3219]	[K].DLLQPEVAVALLEAQAGTGHIIDPATSAR.[L]	1xDeamidated [Q15]					1	0	2957.56	9.75
	A0A0R4J221 [618-630]; Q9QXS1 [720-732]	[R].ARNDESQLSPATR.[G]		3.17548e+06	3.02189e+06	2.67473e+06		3	1	1444.71	4.38
	A0A3B2W7J8 [1387-1399]; Q9QXS1 [3363-3375]	[R].ARQEEVYSELQAR.[E]		7.60087e+06	3.32194e+06	8.68953e+06	7.24379e+06	8	1	1578.79	5.24
	A0A3B2W7J8 [587-600]; Q9QXS1 [1436-1449]	[K].AQLEPVASPAKKPK.[V]		1.74416e+06	1.25187e+06		3.08761e+07	4	1	1463.86	3.74
	A0A3B2W7J8 [1478-1489]; Q9QXS1 [3454-3465]	[R].APVPASELLDAK.[I]		137073968	1.74305e+08	1.4604e+08	2.06371e+08	8	0	1210.67	2.77
	A0A3B2W7J8 [433-446]; Q9QXS1 [1282-1295]	[R].AQAEAQQPVFNTLR.[D]		3.7579e+07	4.43245e+07	4.95211e+07	4.13101e+07	4	0	1572.81	3.95
	A0A3B2W7J8 [433-446]; Q9QXS1 [1282-1295]	[R].AQAEAQQPVFNTLR.[D]	1xDeamidated [N/Q]	107837560	9.82109e+07		1.0342e+08	4	0	1573.8	4.11
	A0A3B2W7J8 [433-450]; Q9QXS1 [1282-1299]	[R].AQAEAQQPVFNTLRDELR.[G]		63165303	7.55285e+07	7.57901e+07	7.94621e+07	8	1	2086.07	3.83
	Q9QXS1 [1529-1540]	[K].AQAELEAQELQR.[R]		4.66525e+07	6.73859e+07	6.51779e+07	7.89963e+07	8	0	1385.7	3.91
	Q9QXS1 [2327-2337]	[K].AQVEQELTTLR.[L]		119470472	1.29677e+08	1.61185e+08	1.55087e+08	4	0	1287.69	3.51
	Q9QXS1 [4154-4165]	[R].AVTGYKDPYSGK.[L]		23635289	3.11652e+07	3.9355e+07	5.97429e+07	6	1	1285.64	3.81
	A0A3B2W7J8 [1600-1620]; Q9QXS1 [3576-3596]	[K].AVTGYKDPYSGNTISLFQAMK.[K]		58771381	6.54418e+07	1.00105e+08	7.30538e+07	8	1	2291.14	7.8
	A0A3B2W7J8 [941-961]; Q9QXS1 [2917-2937]	[R].AVTGYKDPYTGEQISLFQAMK.[K]		99386967	1.08376e+08	1.59334e+08	1.28014e+08	10	1	2347.16	8.36
	A0A3B2W7J8 [941-962]; Q9QXS1 [2917-2938]	[R].AVTGYKDPYTGEQISLFQAMKK.[D]					7.20076e+06	4	2	2475.26	7.76
	A0A3B2W7J8 [1269-1290]; Q9QXS1 [3245-3266]	[K].AVTGYRDPYSGQSVSLFQALKK.[G]		5.16456e+06	5.58995e+06	2.1368e+06	2.62176e+07	5	2	2415.27	7.72
	Q9QXS1 [3911-3931]	[R].AVTGYRDPYTEQTISLFQAMK.[K]		44287460	5.49279e+07	7.14979e+07	3.44821e+07	16	1	2419.2	7.57
	Q9QXS1 [3911-3931]	[R].AVTGYRDPYTEQTISLFQAMK.[K]	1xDeamidated [Q12]					3	1	2420.18	7.73
	Q9QXS1 [3911-3932]	[R].AVTGYRDPYTEQTISLFQAMKK.[E]		5.08065e+06	7.37927e+06	5.70249e+06	1.37782e+07	4	2	2547.29	4.36
	A0A0R4J221 [246-258]; Q9QXS1 [348-360]	[R].HKPMLIDMNKVYR.[Q]		2839980	2.08229e+06	2.52789e+06	6.02184e+06	5	1	1644.87	4.25
	Q9QXS1 [4214-4232]	[R].GLFDEEMNEILTDPSDDTK.[G]		64504078	4.68858e+07	9.30885e+07	4.39157e+07	10	0	2168.95	5.61
	Q9QXS1 [3895-3904]	[K].GLVGPELHDR.[L]		44985399	6.92356e+07	7.75865e+07	6.44066e+07	8	0	1092.58	2.91
	Q9QXS1 [4100-4125]	[K].GIIRPGTAFELLEAQAATGYVIDPIK.[G]	1xDeamidated [Q15]					2	0	2744.49	6
	Q9QXS1 [4100-4128]	[K].GIIRPGTAFELLEAQAATGYVIDPIKGLK.[L]		3.04996e+06			7.75062e+07	3	1	3041.7	10.16
	A0A3B2W7J8 [1546-1571]; Q9QXS1 [3522-3547]	[R].GLLRPSTATLLLEAQAATGFLVDPVR.[N]		96755087	1.25192e+08	1.70822e+08	9.78051e+07	25	0	2709.53	4.24
	A0A3B2W7J8 [1546-1571]; Q9QXS1 [3522-3547]	[R].GLLRPSTATLLLEAQAATGFLVDPVR.[N]	1xDeamidated [Q15]	1418173	2.18954e+06	2.17405e+06		9	0	2710.51	4.54
	A0A3B2W7J8 [1546-1574]; Q9QXS1 [3522-3550]	[R].GLLRPSTATLLLEAQAATGFLVDPVRNQR.[L]					1.91265e+07	3	1	3107.73	6.18
	Q9QXS1 [4100-4125]	[K].GIIRPGTAFELLEAQAATGYVIDPIK.[G]		103331960	1.10465e+08	1.62369e+08	1.0303e+08	11	0	2743.5	7.72
	Q9QXS1 [4214-4251]	[R].GLFDEEMNEILTDPSDDTKGFFDPNTEENLTYLQLMER.[C]	2xDeamidated [N8; N25]					1	1	4468.98	8.54
	A0A3B2W7J8 [1190-1214]; Q9QXS1 [3166-3190]	[R].GTNVIAGVWLEEAGQKLSIYEALKK.[D]						1	2	2717.49	5.4
	A0A3B2W7J8 [1190-1205]; Q9QXS1 [3166-3181]	[R].GTNVIAGVWLEEAGQK.[L]		57196210	7.65229e+07	8.47626e+07	6.50359e+07	13	0	1671.87	4.15
	Q9QXS1 [3971-3988]	[R].GYLNKDTHDQLSEPSEVR.[S]	1xDeamidated [N4]					1	1	2088.98	6.11
	A0A0R4J221 [343-351]; Q9QXS1 [445-453]	[R].HHTAAFEER.[K]		15559627	2.50146e+07	3.24584e+07	1.61924e+07	7	0	1097.51	2.79
	Q9QXS1 [3971-3988]	[R].GYLNKDTHDQLSEPSEVR.[S]		42340607	5.98774e+07	6.8497e+07	5.45017e+07	11	1	2088	5.61
	Q9QXS1 [4617-4634]	[K].GYYSPYSVSGSGSTAGSR.[T]		18126260	1.60806e+07	3.0451e+07	4.94492e+07	7	0	1782.79	4.45
	Q9QXS1 [3791-3800]	[R].LTAEDLYEAR.[I]		29052854	2.55527e+07	4.84603e+07	3.98187e+07	5	0	1180.58	3.17
	Q9QXS1 [4137-4147]	[R].MGIVGPEFKDK.[L]		20292296	2.11987e+07	4.62237e+07	7.14108e+07	7	1	1220.63	3.54
	Q9QXS1 [2410-2419]	[R].FLEEEAEKMK.[Q]		5762801	3.29655e+06		4.81755e+07	2	1	1253.61	3.36
	Q9QXS1 [3819-3828]	[R].EVLEMESAWR.[Y]		51494160	6.29322e+07	8.52459e+07	5.99166e+07	5	0	1249.59	3.16
	A0A0R4J221 [163-177]; Q9QXS1 [265-279]	[K].LVNIRNDDIADGNPK.[L]						3	1	1653.86	3.82
	A0A3B2W7J8 [1583-1593]; Q9QXS1 [3559-3569]	[K].AGVVGPELHEK.[L]		68798060	9.58762e+07	9.42765e+07	8.30528e+07	6	0	1135.61	3.06
	A0A3B2W7J8 [1389-1399]; Q9QXS1 [3365-3375]	[R].QEEVYSELQAR.[E]		6.34305e+06	4.74454e+06	8.58436e+06	1.02657e+07	3	0	1351.65	3.66
	Q9QXS1 [1907-1916]	[R].AEMEVLLASK.[A]		55354904	7.8081e+07	8.12397e+07	8.60558e+07	7	0	1090.58	2.7
	Q9QXS1 [2595-2606]	[R].EAIAELEREKEK.[L]		2563439		2.50414e+06	1.11207e+07	4	2	1444.76	4.03
	Q9QXS1 [2067-2076]	[R].QVEEEIMALK.[V]		60200272	8.02265e+07	1.01881e+08	1.17954e+08	4	0	1189.61	4.15
	A0A0R4J221 [603-612]; Q9QXS1 [705-714]	[R].GMHQSIEEFR.[A]		82488300	9.87636e+07	9.62092e+07	9.26539e+07	8	0	1233.57	3.03
	Q9QXS1 [1612-1624]	[R].QRGGAEGELQALR.[A]						1	1	1384.73	3.4
	Q9QXS1 [2233-2242]	[R].RAAEEAEEAR.[E]		7.31567e+06	6.04596e+06	1.01932e+07	4.93882e+06	4	1	1131.54	3.6
	Q9QXS1 [1561-1571]	[K].RSIQEELQHLR.[Q]					6.24287e+06	1	1	1408.77	4.28
	Q9QXS1 [2613-2638]	[K].LLQLKSEEMQTVQQEQILQETQALQK.[S]	1xDeamidated [Q19]					1	1	3085.61	3.57
	A0A0R4J221 [246-255]; Q9QXS1 [348-357]	[R].HKPMLIDMNK.[V]		57806096	7.77405e+07	8.62356e+07	6.76017e+07	8	0	1226.64	3.19
	A0A3B2W7J8 [1126-1137]; Q9QXS1 [3102-3113]	[K].IVITVVEEHERK.[G]		3.84938e+07	4.05507e+07	5.22654e+07	3.47548e+07	10	1	1451.82	4
	Q9QXS1 [3693-3709]	[K].TEVVETTQVYTEEETRR.[A]	1xDeamidated [Q8]					1	1	2070.98	4.16
	Q9QXS1 [2428-2437]	[R].LSVAAQEAAR.[L]		44603056	1.79684e+07	5.81419e+07	7.96166e+07	4	0	1015.55	3.18
	Q9QXS1 [2380-2389]	[R].VQMEELGKLK.[A]		2.81828e+06	5.16936e+06	866864	6.24773e+07	2	1	1174.65	2.89
	Q9QXS1 [4445-4454]	[R].NLVDNITGQR.[L]		43115692	5.79817e+07	6.27441e+07	6.04479e+07	3	0	1129.6	2.89
	Q9QXS1 [1614-1624]	[R].GGAEGELQALR.[A]		69130664	9.66561e+07	9.51929e+07	1.39182e+08	4	0	1100.57	2.93
	A0A3B2W7J8 [375-385]; Q9QXS1 [1224-1234]	[R].SLSAIYLEKLK.[T]		1.55445e+06	1.719e+06	856110	1.81298e+07	4	1	1264.75	2.52
	A0A0R4J221 [487-496]; Q9QXS1 [589-598]	[R].DLDKADGMIR.[L]		39811971	5.93387e+07	7.5235e+07	5.16847e+07	8	1	1133.56	2.47
	Q9QXS1 [2198-2206]	[K].AHAFVVQQR.[E]		32541754	3.8177e+07	6.77299e+07	4.66598e+07	7	0	1055.57	2.87
	Q9QXS1 [817-826]	[K].IKEIQNTGDR.[L]		7.6401e+06	1.18415e+07	1.14183e+07	8.77948e+06	4	1	1173.62	2.68
	Q9QXS1 [2198-2223]	[K].AHAFVVQQREEELQQTLQQEQNMLDR.[L]	2xDeamidated [Q14; Q15]					1	1	3170.52	6.26
	Q9QXS1 [4176-4185]	[K].GLILKDHGIR.[L]		6094187	3.00627e+06	782600	5.84755e+07	4	1	1121.68	3.11
	Q9QXS1 [3989-3998]	[R].SYVDPSTDER.[L]		22518516	3.24627e+07	3.92347e+07	2.98244e+07	4	0	1168.51	2.5
	Q9QXS1 [2553-2564]	[R].KQAEEIGEKLHR.[T]						1	2	1437.78	3.75
	A0A3B2W7J8 [1059-1070]; Q9QXS1 [3035-3046]	[K].GGELVYTDTEAR.[D]		33272330	2.84922e+07	5.59605e+07	4.1869e+07	4	0	1310.62	2.9
	Q9QXS1 [2357-2366]	[R].LKAEVTEAAR.[Q]		24801558		4.7718e+07	6.40942e+07	6	1	1087.61	2.42
	Q9QXS1 [1572-1581]	[R].QSSEAEIQAK.[A]		20475366	2.64889e+07	2.89905e+07	4.34702e+07	4	0	1090.54	3.79
	A0A3B2W7J8 [410-425]; Q9QXS1 [1259-1274]	[K].EAQAVPATLQELEATK.[A]		67154521	9.61254e+07	1.09886e+08	7.41674e+07	5	0	1698.89	3.63
	A0A3B2W7J8 [685-695]; Q9QXS1 [2661-2671]	[K].LEQLFQDEVAK.[A]		38701672	5.00755e+07	5.42585e+07	4.99963e+07	5	0	1319.68	3.63
	A0A3B2W7J8 [346-374]; Q9QXS1 [1195-1223]	[K].VLALPEPSPAAPTLRSELELTLGKLEQVR.[S]					4.67812e+06	1	2	3127.77	5.3
	A0A3B2W7J8 [706-725]; Q9QXS1 [2682-2701]	[R].QQQQMEQEKQELMASMEEAR.[R]	1xDeamidated [Q4]; 1xOxidation [M5]					1	1	2469.07	3.1
	Q9QXS1 [4483-4492]	[K].GLVDKIMVDR.[I]		8.88074e+06	9.73084e+06	7.83803e+06	1.37631e+07	5	1	1145.63	2.74
	Q9QXS1 [2014-2022]	[R].LAEDEAFQR.[R]		35799824	4.88519e+07	5.9397e+07	6.71324e+07	4	0	1078.52	2.87
	Q9QXS1 [1833-1841]	[R].ELAEQELEK.[Q]		42908608	6.06776e+07	7.44632e+07	6.12848e+07	4	0	1088.55	3.14
	Q9QXS1 [1833-1843]	[R].ELAEQELEKQR.[Q]		1.26661e+06			9.96916e+06	1	1	1372.71	3.2
	A0A3B2W7J8 [1010-1019]; Q8R0W0 [1725-1734]; Q9QXS1 [2986-2995]	[R].ILSDPSDDTK.[G]		34172896	4.81318e+07	5.38893e+07	4.74327e+07	3	0	1090.53	2.45
	Q9QXS1 [2554-2564]	[K].QAEEIGEKLHR.[T]					1.48368e+07	2	1	1309.69	3.75
	Q9QXS1 [2595-2604]	[R].EAIAELEREK.[E]		1.18925e+07	1.85222e+07	2.13504e+07	1.56564e+07	8	1	1187.63	2.99
	Q9QXS1 [3846-3855]	[R].QTLTIYQALK.[K]		16856950	2.621e+07	2.82259e+07	2.15439e+07	3	0	1178.68	3.65
	A0A3B2W7J8 [507-524]; Q9QXS1 [1356-1373]	[R].YYRESADPLSAWLQDAKR.[R]					4.88151e+06	1	2	2169.07	3.65
	Q9QXS1 [2520-2529]	[R].QLEMSAEAER.[L]		33293052	6.04357e+07	5.40352e+07	6.65987e+07	4	0	1163.54	3.15
	Q9QXS1 [1854-1862]	[R].LAAEQELIR.[L]		79452096	1.12563e+08	1.18463e+08	1.43472e+08	7	0	1042.59	3.24
	A0A3B2W7J8 [887-915]; Q9QXS1 [2863-2891]	[R].QLLSPGTALILLEAQAASGFLLDPVRNRR.[L]	1xDeamidated [Q15]	1.35679e+06	1.67157e+06		5.23087e+06	1	2	3120.75	4.42
	A0A0R4J221 [497-509]; Q9QXS1 [599-611]	[R].LLFNDVQTLKDGR.[H]		481102			1.55829e+06	1	1	1518.83	2.04
	Q9QXS1 [2234-2242]	[R].AAEEAEEAR.[E]		3.34299e+06		4.64811e+06	2.85337e+06	6	0	975.438	2.23
	Q9QXS1 [4474-4482]	[R].FPVTEAVNK.[G]		15644464	1.73757e+07	2.42488e+07	1.73893e+07	2	0	1004.54	2.82
	Q9QXS1 [4035-4043]	[K].QITVEELVR.[S]		51486496	5.22272e+07	8.94746e+07	8.99424e+07	5	0	1086.62	2.85
	Q9QXS1 [1174-1183]	[K].AQAEVEGLGK.[G]		28887480	4.76635e+07	4.39792e+07	3.76214e+07	4	0	1001.53	2.69
	A0A3B2W7J8 [1545-1571]; Q9QXS1 [3521-3547]	[R].RGLLRPSTATLLLEAQAATGFLVDPVR.[N]		4385321	5.62155e+06	7.11978e+06	5.64203e+06	4	1	2865.63	4.42
	Q9QXS1 [1740-1757]	[R].TLQEEHVTVAQLREEAER.[R]		2.90826e+06	3.62094e+06		4.51758e+07	4	1	2138.08	4.04
	A0A3B2W7J8 [915-934]; Q9QXS1 [2891-2910]	[R].RLTVNEAVKEGVVGPELHHK.[L]	1xDeamidated [N5]					1	2	2213.2	3.33
	A0A3B2W7J8 [915-934]; Q9QXS1 [2891-2910]	[R].RLTVNEAVKEGVVGPELHHK.[L]					9.19319e+06	2	2	2212.22	4.44
	A0A3B2W7J8 [915-923]; Q9QXS1 [2891-2899]	[R].RLTVNEAVK.[E]		13540960	1.90733e+07	2.45968e+07	1.78139e+07	3	1	1029.61	3
	Q9QXS1 [4010-4025]	[R].RDDPSGQMLLLLSDAR.[K]	1xDeamidated [Q7]					1	1	1787.9	2.84
	Q9QXS1 [2294-2303]	[R].RAQAEQAALK.[Q]		14434349	2.23086e+07	2.27927e+07	2.47094e+07	4	1	1085.61	3.12
	A0A0R4J221 [146-157]; Q9QXS1 [248-259]	[K].LQNVQIALDYLR.[H]	1xDeamidated [Q5]					1	0	1446.8	3.68
	Q9QXS1 [4346-4355]	[R].QYDIDDAITK.[N]		45321292	6.02381e+07	5.41205e+07	7.13871e+07	5	0	1181.57	3.16
	Q9QXS1 [84-99]	[R].QYLHLPPEIVPASLQR.[V]		7.74243e+06	3.01769e+06	7.46096e+06	3.77474e+06	7	0	1861.03	3.56
	Q9QXS1 [2150-2158]	[R].KVALEEVER.[L]		31289682	3.95468e+07	4.84045e+07	5.49624e+07	2	1	1072.6	3.1
	Q9QXS1 [2119-2127]	[R].QLAAEEEQR.[R]		16080748	3.55421e+07	3.18011e+07	3.74628e+07	4	0	1073.52	2.8
	Q9QXS1 [1963-1971]	[R].QLAEEDAAR.[Q]		17709150	2.2027e+07	2.81092e+07	3.96959e+07	3	0	1002.49	2.71
	Q9QXS1 [1875-1883]	[R].QLLEEELAR.[L]		79664648	3.40252e+07	9.83745e+07	1.17059e+08	4	0	1100.59	2.97
	Q9QXS1 [2234-2247]	[R].AAEEAEEAREQAER.[E]		1.3542e+06	2.4741e+06	1.07051e+06	5.72252e+06	5	1	1588.72	2.7
	Q9QXS1 [2262-2284]	[R].LKQSAEEQAQAQAQAQAAAEKLR.[K]	1xDeamidated [Q10]					1	2	2469.27	3.83
	A0A0R4J221 [497-506]; Q9QXS1 [599-608]	[R].LLFNDVQTLK.[D]		124624064	1.5987e+08	1.81277e+08	1.36163e+08	2	0	1190.68	3.05
	A0A3B2W7J8 [577-586]; Q9QXS1 [1426-1435]	[K].DYELQLITYK.[A]		63519528				5	0	1285.67	2.74
	A0A3B2W7J8 [1508-1516]; Q9QXS1 [3484-3492]	[K].ELSEVGSVR.[T]		40054588	6.36213e+07	6.19421e+07	7.13991e+07	4	0	975.511	2.52
	A0A0R4J221 [311-319]; Q9QXS1 [413-421]	[R].VPGAQDGVR.[A]		27565212	4.2294e+07	4.61814e+07	3.62783e+07	4	0	898.474	2
	Q9QXS1 [3645-3654]	[R].VLADPSDDTK.[G]		26483602	4.39862e+07	3.98155e+07	3.36013e+07	4	0	1060.52	1.91
	Q9QXS1 [1791-1800]	[R].LQAEEVAQQK.[S]		47663380	7.49379e+07	8.35909e+07	1.02541e+08	4	0	1143.6	2.87
	A0A3B2W7J8 [1206-1214]; Q9QXS1 [3182-3190]	[K].LSIYEALKK.[D]		121200048	1.29866e+08	1.60429e+08	1.25791e+08	8	1	1064.64	2.4
	Q9QXS1 [4099-4125]	[K].KGIIRPGTAFELLEAQAATGYVIDPIK.[G]	1xDeamidated [Q16]					1	1	2872.58	5.09
	Q9QXS1 [4175-4185]	[K].KGLILKDHGIR.[L]					6.65942e+06	2	2	1249.77	3.14
	Q9QXS1 [1625-1635]	[R].ARAEEAEAQKR.[Q]					4.80509e+06	3	2	1258.65	3.88
	A0A3B2W7J8 [433-450]; Q9QXS1 [1282-1299]	[R].AQAEAQQPVFNTLRDELR.[G]	1xDeamidated [Q7]					1	1	2087.05	4.5
	A0A3B2W7J8 [878-886]; Q9QXS1 [2854-2862]	[K].LSVYTALQR.[Q]		68229416	4.08303e+07	8.14322e+07	7.4111e+07	8	0	1050.59	3.04
	Q9QXS1 [1896-1904]	[R].QELEAELAK.[V]		14340424	2.06648e+07	2.15939e+07	2.34526e+07	4	0	1030.54	3.21
	Q9QXS1 [1679-1687]	[R].ALQALDELR.[L]		77915872	1.11937e+08	1.06804e+08	1.63481e+08	5	0	1028.57	2.87
	Q9QXS1 [2150-2160]	[R].KVALEEVERLK.[A]		1.45154e+06	2.23402e+06		1.92456e+07	2	2	1313.78	2.01
	Q9QXS1 [2295-2305]	[R].AQAEQAALKQK.[Q]					3.32654e+06	1	1	1185.66	3.96
	A0A3B2W7J8 [1407-1415]; Q9QXS1 [3383-3391]	[K].VEVPVGSFK.[G]		21734552	2.7474e+07	3.49e+07	2.31306e+07	3	0	961.535	2.3
	A0A3B2W7J8 [29-42]; Q9QXS1 [878-891]	[R].EAEEQLQKLQETLR.[R]						1	1	1714.9	2.28
	A0A3B2W7J8 [1107-1114]; Q9QXS1 [3083-3090]	[R].RDLLQQFR.[T]		12574634		1.29707e+07		4	1	1075.6	3.51
	A0A3B2W7J8 [973-1000]; Q9QXS1 [2949-2976]	[R].LLEAQIATGGIIDPVHSHRVPVDVAYKR.[G]	1xDeamidated [Q5]					1	2	3055.67	4.03
	Q9QXS1 [2024-2033]	[R].RLEEQAALHK.[A]		38816546	5.60546e+07	6.39428e+07	4.66792e+07	7	1	1194.66	3.12
	A0A3B2W7J8 [887-915]; Q9QXS1 [2863-2891]	[R].QLLSPGTALILLEAQAASGFLLDPVRNRR.[L]						1	2	3119.77	4.33
	Q9QXS1 [4607-4616]	[R].LLEAAAQSSK.[G]		20034772	3.28673e+07	3.40056e+07	3.46686e+07	1	0	1017.56	2.92
	A0A3B2W7J8 [1494-1503]; Q9QXS1 [3470-3479]	[R].AQFDQLKDGK.[T]		2880339921	1.91561e+09	4.42482e+09	3.82634e+09	5	1	1149.59	2.42
	A0A3B2W7J8 [587-597]; Q9QXS1 [1436-1446]	[K].AQLEPVASPAK.[K]		50084456	5.91226e+07	9.16508e+07	6.16885e+07	5	0	1110.62	2.59
	Q9QXS1 [2151-2160]	[K].VALEEVERLK.[A]					3.57548e+06	2	1	1185.68	2.47
	A0A3B2W7J8 [495-503]; Q9QXS1 [1344-1352]	[R].QRELEQLGR.[Q]					6.69997e+06	1	1	1128.61	4.01
	A0A3B2W7J8 [706-714]; Q9QXS1 [2682-2690]	[R].QQQQMEQEK.[Q]						1	0	1176.53	2.77
	Q9QXS1 [2233-2247]	[R].RAAEEAEEAREQAER.[E]					2.68619e+06	1	2	1744.82	4.06
	Q9QXS1 [4436-4444]	[K].VSITEAMHR.[N]		25659008	3.17247e+07	3.7312e+07	3.34138e+07	5	0	1043.53	2.8
	Q9QXS1 [3932-3942]	[K].KELIPAEEALR.[L]			895439	3.05706e+06	1.62953e+06	4	1	1268.72	2.91
	Q9QXS1 [2420-2427]	[K].QVAEEAAR.[L]		10810698		1.53769e+07	1.59423e+07	2	0	873.442	3.17
	Q9QXS1 [800-808]	[K].KESYSALMR.[E]		33969807	7.98919e+06	4.70301e+07	2.55894e+07	5	1	1084.55	3.05
	A0A0R4J221 [419-426]; Q9QXS1 [521-528]	[K].LHVAILER.[E]		19462036	3.01077e+07	2.62697e+07	2.07426e+07	4	0	950.578	2.46
	A0A0R4J221 [419-428]; Q9QXS1 [521-530]	[K].LHVAILEREK.[Q]		1.33981e+06	2.09283e+06	2.09388e+06	1.81231e+06	3	1	1207.72	2.72
	A0A3B2W7J8 [188-197]; Q9QXS1 [1037-1046]	[K].SLLAWQSLSR.[D]		68613704	2.23463e+06	5.51718e+07	4.12976e+07	4	0	1160.64	2.91
	A0A3B2W7J8 [755-762]; Q9QXS1 [2731-2738]	[K].LLAEENQR.[L]		30119772	4.72819e+07	4.23286e+07	6.55801e+07	4	0	972.511	2.55
	Q9QXS1 [1801-1809]	[K].SLAQADAEK.[Q]		19462572	3.17593e+07	3.3623e+07	2.58883e+07	4	0	932.468	2.35
	A0A3B2W7J8 [1600-1621]; Q9QXS1 [3576-3597]	[K].AVTGYKDPYSGNTISLFQAMKK.[G]		4328440	5.416e+06	2.52227e+06	4.24541e+07	1	2	2419.23	3.83
	Q9QXS1 [1718-1726]	[R].SAEVELQSK.[R]		28269086	4.63522e+07	5.00583e+07	5.98756e+07	5	0	990.51	2.48
	Q9QXS1 [1740-1758]	[R].TLQEEHVTVAQLREEAERR.[A]		8.48993e+06	5.07717e+06		7.58504e+07	4	2	2294.18	4.13
	Q9QXS1 [1541-1548]	[R].RMQEEVAR.[R]		7878691	4.72452e+06	1.19012e+07	1.52703e+07	3	1	1018.51	3.18
	A0A0R4J221 [481-490]; Q9QXS1 [583-592]	[R].AGEVERDLDK.[A]						2	1	1131.56	3.64
	Q9QXS1 [102-111]	[R].RPVAMVIPAR.[R]		1.12602e+07		3.07818e+06	4.28232e+06	5	0	1109.66	2.45
	A0A3B2W7J8 [601-631]; Q9QXS1 [1450-1480]	[K].VQSGSESVIQEYVDLRTRYSELTTLTSQYIK.[F]	1xDeamidated [Q10]			3.6423e+06		1	2	3594.82	3.51
	A0A3B2W7J8 [1076-1084]; Q9QXS1 [3052-3060]	[K].ATVSAPFGK.[F]		35871572	5.79501e+07	6.15317e+07	4.47726e+07	4	0	877.478	2.61
	A0A3B2W7J8 [1320-1328]; Q9QXS1 [3296-3304]	[R].VPLDVAYAR.[G]		63539760	1.21185e+07	7.51292e+07	4.60654e+07	6	0	1003.56	2.41
	A0A3B2W7J8 [1115-1122]; Q9QXS1 [3091-3098]	[R].TGHITVEK.[I]		18627518	3.07003e+07	3.46691e+07	2.05427e+07	3	0	884.484	3.17
	A0A3B2W7J8 [361-369]; Q9QXS1 [1210-1218]	[R].SELELTLGK.[L]		38295532	5.53863e+07	6.58003e+07	4.52631e+07	4	0	989.551	2.6
	Q9QXS1 [1505-1516]	[R].ERLAEVEAALEK.[Q]						1	1	1357.73	2.97
	Q9QXS1 [3933-3942]	[K].ELIPAEEALR.[L]		63700196	7.90492e+07	1.20206e+08	7.97543e+07	4	0	1140.63	2.5
	Q9QXS1 [4137-4145]	[R].MGIVGPEFK.[D]		45475780	7.20801e+07	7.83515e+07	5.76956e+07	6	0	977.512	2.29
	Q9QXS1 [4285-4294]	[R].VVIVDPETGK.[E]		15943825	2.35035e+07	2.35965e+07	1.8335e+07	3	0	1056.59	2.14
	Q9QXS1 [2410-2417]	[R].FLEEEAEK.[M]		31795156	4.98793e+07	5.94811e+07	5.70171e+07	4	0	994.473	2.08
	Q9QXS1 [2461-2469]	[K].MQAVQEATR.[L]		33919476	3.84009e+07	5.09608e+07	6.49611e+07	3	0	1033.51	2.77
	A0A0R4J221 [620-630]; Q9QXS1 [722-732]	[R].NDESQLSPATR.[G]		15748012	2.33484e+07	3.12683e+07	2.17514e+07	3	0	1217.58	2.47
	Q9QXS1 [3627-3635]	[R].LPVDVAYQR.[G]		104609256	1.19473e+08	1.60431e+08	1.07051e+08	5	0	1060.58	2.38
	Q9QXS1 [4295-4304]	[K].EMSVYEAYRK.[G]		2.48849e+06	4.18766e+06	2.57878e+06	2.2283e+06	2	1	1275.6	2.35
	Q9QXS1 [4295-4303]	[K].EMSVYEAYR.[K]		5169204	4.24127e+06	1.10774e+07	4.39976e+06	4	0	1147.51	2.5
	A0A0R4J221 [510-518]; Q9QXS1 [612-620]	[R].HPQGEQMYR.[R]		14494631	3.97085e+06	2.04932e+07	1.20114e+07	4	0	1145.52	2.25
	Q9QXS1 [4166-4174]	[K].LISLFQAMK.[K]		106321920	1.12757e+08	1.71918e+08	1.51856e+08	2	0	1050.6	2.09
	Q9QXS1 [1688-1695]	[R].LQAEEAER.[R]		17549844	2.76973e+07	3.16612e+07	3.61259e+07	4	0	945.464	2.72
	Q9QXS1 [1688-1696]	[R].LQAEEAERR.[L]		2.81507e+07	4.79078e+07	5.19234e+07	7.58377e+07	6	1	1101.56	2.86
	Q9QXS1 [2108-2116]	[K].EQAELEAAR.[Q]		2.55969e+06	2.67975e+06	3.39018e+06	3.29957e+06	3	0	1016.5	2.92
	Q9QXS1 [1822-1830]	[R].GKAEEQAVR.[Q]		12587470	2.98334e+06	1.93358e+07	1.81214e+07	4	1	987.522	2.88
	Q9QXS1 [3748-3756]	[R].LMADFQAGR.[V]		25835046	3.18477e+07	4.11228e+07	3.12832e+07	2	0	1008.49	2.2
	A0A3B2W7J8 [1049-1058]; Q9QXS1 [3025-3034]	[R].LLPLTDKAAK.[G]		2180930	6.10658e+06		3.75777e+07	2	1	1069.66	2.05
	Q9QXS1 [2025-2033]	[R].LEEQAALHK.[A]		7.87649e+06	1.40124e+07	1.26633e+07	1.09798e+07	4	0	1038.56	2.81
	A0A0R4J221 [567-581]; Q9QXS1 [669-683]	[R].YLQDLLAWVEENQRR.[I]						2	1	1932.99	3.25
	A0A0R4J221 [143-157]; Q9QXS1 [245-259]	[R].FHKLQNVQIALDYLR.[H]		1.30174e+06	1.45606e+06	1.25835e+06	4.25196e+06	3	1	1858.03	3.35
	Q9QXS1 [4588-4596]	[K].ISYKDALDR.[S]		9.41388e+06	1.04475e+07	8.93011e+06	2.0422e+07	5	1	1080.57	2.02
	Q9QXS1 [3999-4007]	[R].LSYTQLLKR.[C]		1.95981e+07	9.41647e+06	2.64053e+07	1.94606e+07	7	1	1121.67	2.64
	Q9QXS1 [2325-2337]	[R].QKAQVEQELTTLR.[L]	1xDeamidated [Q7]					1	1	1544.83	3.64
	Q9QXS1 [2054-2063]	[R].QKGLVEDTLR.[Q]		2.74897e+06	2.38744e+06	1.16164e+06	1.72736e+07	2	1	1158.65	3.19
	A0A3B2W7J8 [168-187]; Q9QXS1 [1017-1036]	[R].LEAQHQALVTLWHQLHVDMK.[S]	1xOxidation [M19]	4881913	6.61124e+06	6.47434e+06	7.81156e+06	3	0	2413.24	3.36
	Q9QXS1 [1984-1992]	[K].LAAISEATR.[L]		56221236	6.86371e+07	9.6594e+07	1.01532e+08	2	0	931.521	2.6
	Q9QXS1 [2306-2314]	[K].QAADAEMEK.[H]		12884636	1.38953e+07	2.41211e+07	1.54727e+07	4	0	992.435	3
	Q9QXS1 [1657-1665]	[R].QAEAELALR.[V]		5.59767e+07	7.54766e+07	1.00224e+08	1.08049e+08	5	0	1000.54	3.14
	A0A3B2W7J8 [1575-1582]; Q9QXS1 [3551-3558]	[R].LYVHEAVK.[A]		34306512	5.29409e+07	5.55332e+07	4.83047e+07	1	0	958.536	2.34
	Q9QXS1 [4483-4498]	[K].GLVDKIMVDRINLAQK.[A]		2.23366e+06	2.747e+06	2.05776e+06	1.04272e+07	2	2	1813.04	4.41
	Q9QXS1 [1505-1518]	[R].ERLAEVEAALEKQR.[Q]						1	2	1641.89	4.11
	Q9QXS1 [1768-1778]	[R].AREEAERELER.[W]		9.98351e+06	1.44359e+07	1.09763e+07	3.30927e+07	4	2	1387.69	3.86
	A0A0R4J221 [370-378]; Q9QXS1 [472-480]	[K].FKETELPAK.[E]		1.70526e+07	2.26193e+07	3.00107e+07	1.74557e+07	6	1	1062.58	2.96
	B1ARU1 [224-231]; Q9QXS1 [4129-4136]	[RK].LTVEEAVR.[HM]		49369896	6.22842e+07	9.32102e+07	9.07852e+07	5	0	916.51	2.24
	Q9QXS1 [2087-2095]	[K].AELELELGR.[I]		29324206	5.73923e+07	5.31579e+07	5.31364e+07	5	0	1029.56	2
	Q9QXS1 [2595-2602]	[R].EAIAELER.[E]		2.7829e+07	4.63576e+07	4.44392e+07	3.89429e+07	3	0	930.489	2.87
	A0A3B2W7J8 [29-36]; Q9QXS1 [878-885]	[R].EAEEQLQK.[L]		15211881	1.64785e+07	2.89897e+07	1.68079e+07	4	0	974.479	2.57
	Q9QXS1 [4521-4530]	[K].GWLYYEAGQR.[F]		17766900	1.94794e+07	2.70103e+07	2.42382e+07	5	0	1242.59	2.32
	Q9QXS1 [2013-2022]	[R].RLAEDEAFQR.[R]		15405469	1.74504e+07	2.42476e+07	2.66064e+07	2	1	1234.62	2.93
	Q9QXS1 [3999-4006]	[R].LSYTQLLK.[R]		57812268	8.32415e+07	1.11036e+08	7.34334e+07	6	0	965.567	2.43
	Q9QXS1 [2264-2285]	[K].QSAEEQAQAQAQAQAAAEKLRK.[E]					1.31605e+06	1	2	2355.2	3.01
	A0A3B2W7J8 [1206-1213]; Q9QXS1 [3182-3189]	[K].LSIYEALK.[K]		10277630	1.844e+07	1.65284e+07	1.17585e+07	4	0	936.54	2.49
	A0A3B2W7J8 [113-120]; Q9QXS1 [962-969]	[K].QVEVTVHK.[G]		6.47067e+06	1.10589e+07	1.59084e+07	1.13388e+07	3	0	939.526	2.74
	Q9QXS1 [2554-2572]	[K].QAEEIGEKLHRTELATQEK.[V]						2	2	2210.14	4.84
	A0A3B2W7J8 [1177-1185]; Q9QXS1 [3153-3161]	[R].EVAEADSVR.[Q]		20081586	3.60891e+07	3.44249e+07	3.77995e+07	1	0	975.474	2.23
	Q9QXS1 [1604-1611]	[R].LQLETTER.[Q]		33774016	5.39643e+07	4.97238e+07	7.00239e+07	4	0	989.526	1.92
	Q9QXS1 [1905-1916]	[K].VRAEMEVLLASK.[A]		3985067	8.07207e+06	2.59072e+06	9.43713e+06	2	1	1345.75	3.23
	A0A0R4J221 [217-225]; Q9QXS1 [319-327]	[R].MVEGYQGLR.[C]		25298816	4.10244e+07	4.74646e+07	3.06943e+07	1	0	1052.52	2.22
	A0A3B2W7J8 [941-962]; Q9QXS1 [2917-2938]	[R].AVTGYKDPYTGEQISLFQAMKK.[D]	1xDeamidated [Q13]	7055279	1.70794e+07	4.45546e+06	9.09255e+06	1	2	2476.24	4.67
	A0A3B2W7J8 [86-93]; Q9QXS1 [935-942]	[K].AIVQLKPR.[N]		45363316	5.66394e+07	6.28434e+07	6.36105e+07	2	0	924.599	2.38
	A0A3B2W7J8 [992-999]; Q9QXS1 [2968-2975]	[R].VPVDVAYK.[R]		53219904	7.63883e+07	9.93169e+07	6.85745e+07	4	0	890.498	2.09
	Q9QXS1 [14-21]	[R].AIYEVLFR.[E]		12037328	956781	9.95621e+06	6.36302e+06	3	0	1010.57	1.9
	A0A0R4J221 [581-602]; Q9QXS1 [683-704]	[R].RIDSAEWGVDLPSVEAQLGSHR.[G]	1xDeamidated [Q17]					1	1	2423.19	5.08
	A0A3B2W7J8 [204-211]; Q9QXS1 [1053-1060]	[R].SWSLVTFR.[T]		63201696	3.68166e+07	9.11371e+07	9.16515e+07	5	0	995.531	2.24
	Q9QXS1 [801-808]	[K].ESYSALMR.[E]		5.42085e+06	1.99204e+06	7.87472e+06	5.23134e+06	4	0	956.451	2.19
	Q9QXS1 [4550-4558]	[R].VSLDEALQR.[G]		47489152	5.2739e+07	5.79214e+07	5.9484e+07	2	0	1030.55	2.53
	Q9QXS1 [2348-2356]	[K].SILDEELQR.[L]		43587196	6.47878e+07	4.74383e+07	7.30297e+07	2	0	1102.57	2.26
	A0A3B2W7J8 [1244-1251]; Q9QXS1 [3220-3227]; [3886-3893]	[R].LTVDEAVR.[AK]		96918512	1.30902e+08	1.62175e+08	1.24866e+08	5	0	902.494	2.05
	A0A3B2W7J8 [393-402]; Q9QXS1 [1242-1251]	[R].STQGAEEVLK.[T]		30934148	5.17382e+07	5.60247e+07	3.98727e+07	3	0	1061.55	2.14
[truncated: 32,823 more rows]

## Sheet: Sheet2
Accession	Gene	Description	FC: mT3 FLAG/IgG	FC: mT19 FLAG/IgG	log2FC_mT3	log2FC_mT19
P09065	En1	Homeobox protein engrailed-1 OS=Mus musculus OX=10090 GN=En1 PE=2 SV=3	76.877	45.7274	6.26448	5.51499
F8VPV3	Zic2	Zinc finger protein ZIC 2 OS=Mus musculus OX=10090 GN=Zic2 PE=1 SV=1	56.3406	43.0711	5.8161	5.42865
P52432	Polr1c	DNA-directed RNA polymerases I and III subunit RPAC1 OS=Mus musculus OX=10090 GN=Polr1c PE=1 SV=3	53.1462	27.2233	5.73189	4.76677
P41778	Pbx1	Pre-B-cell leukemia transcription factor 1 OS=Mus musculus OX=10090 GN=Pbx1 PE=1 SV=2	5.7686	25.7945	2.52822	4.68899
E9PUK9	Sytl3	Synaptotagmin-like protein 3 OS=Mus musculus OX=10090 GN=Sytl3 PE=1 SV=1	23.1193	22.2469	4.53103	4.47553
Q6PI63	Polr2j	DNA-directed RNA polymerase II subunit RPB11 OS=Mus musculus OX=10090 GN=Polr2j PE=1 SV=1	12.1763	21.9835	3.60601	4.45835
P60898	Polr2i	DNA-directed RNA polymerase II subunit RPB9 OS=Mus musculus OX=10090 GN=Polr2i PE=1 SV=1	18.1875	20.5637	4.18488	4.36203
A2CG63	Arid4b	AT-rich interactive domain-containing protein 4B OS=Mus musculus OX=10090 GN=Arid4b PE=1 SV=1	16.9432	18.5966	4.08264	4.21696
D3Z4A4	Prdx2	Peroxiredoxin-2 (Fragment) OS=Mus musculus OX=10090 GN=Prdx2 PE=1 SV=8	5.23666	15.7569	2.38865	3.97791
Q8BRH0	Tmtc3	Protein O-mannosyl-transferase TMTC3 OS=Mus musculus OX=10090 GN=Tmtc3 PE=1 SV=2	31.4937	15.6453	4.97699	3.96765
Q8R3B7	Brd8	Bromodomain-containing protein 8 OS=Mus musculus OX=10090 GN=Brd8 PE=1 SV=2	7.01136	15.0612	2.80969	3.91277
A0A2I3BRM6	Hnrnpc	Heterogeneous nuclear ribonucleoproteins C1/C2 (Fragment) OS=Mus musculus OX=10090 GN=Hnrnpc PE=1 SV=1	30.0382	13.8595	4.90873	3.7928
P59235	Nup43	Nucleoporin Nup43 OS=Mus musculus OX=10090 GN=Nup43 PE=1 SV=2	8.42116	12.2418	3.07402	3.61374
Q8K4Q0	Rptor	Regulatory-associated protein of mTOR OS=Mus musculus OX=10090 GN=Rptor PE=1 SV=1	21.2913	10.697	4.41219	3.41913
Q8K015	Cenpo	Centromere protein O OS=Mus musculus OX=10090 GN=Cenpo PE=2 SV=1	12.4579	10.6802	3.63899	3.41687
Q8BKJ9	Sirt7	NAD-dependent protein deacetylase sirtuin-7 OS=Mus musculus OX=10090 GN=Sirt7 PE=1 SV=2	17.4787	10.6215	4.12752	3.40891
Q7TPM9	Mtmr10	Myotubularin-related protein 10 OS=Mus musculus OX=10090 GN=Mtmr10 PE=1 SV=2	7.75652	10.4138	2.95541	3.38043
P61965	Wdr5	WD repeat-containing protein 5 OS=Mus musculus OX=10090 GN=Wdr5 PE=1 SV=1	5.81157	10.3716	2.53893	3.37457
Q791N7	Polr1h	DNA-directed RNA polymerase I subunit RPA12 OS=Mus musculus OX=10090 GN=Znrd1 PE=1 SV=1	23.9437	10.1183	4.58158	3.33889
O88708	Orc4	Origin recognition complex subunit 4 OS=Mus musculus OX=10090 GN=Orc4 PE=1 SV=2	9.61895	10.0526	3.26588	3.3295
Q78WZ7	Polr1f	DNA-directed RNA polymerase I subunit RPA43 OS=Mus musculus OX=10090 GN=Twistnb PE=1 SV=1	21.2785	9.84629	4.41132	3.29958
E9PWG6	Ncapg	Non-SMC condensin I complex, subunit G OS=Mus musculus OX=10090 GN=Ncapg PE=1 SV=1	9.14848	9.12683	3.19353	3.19011
Q9CQ10	Chmp3	Charged multivesicular body protein 3 OS=Mus musculus OX=10090 GN=Chmp3 PE=1 SV=3	13.0952	8.57276	3.71097	3.09976
Q8R2U2	Nepro	Nucleolus and neural progenitor protein OS=Mus musculus OX=10090 GN=Nepro PE=2 SV=1	19.9368	8.48998	4.31736	3.08576
A0A140LJG6	Spcs2	Signal peptidase complex subunit 2 OS=Mus musculus OX=10090 GN=Spcs2 PE=1 SV=1	13.45	8.32164	3.74954	3.05687
F8WGT2	Tmem209	Transmembrane protein 209 OS=Mus musculus OX=10090 GN=Tmem209 PE=1 SV=1	8.96519	8.03933	3.16433	3.00707
B2RT41	Zfc3h1	Zinc finger, C3H1-type-containing OS=Mus musculus OX=10090 GN=Zfc3h1 PE=1 SV=1	15.3928	7.30322	3.94418	2.86853
Q8K1K4	Cenpi	Centromere protein I OS=Mus musculus OX=10090 GN=Cenpi PE=2 SV=1	7.77135	7.18866	2.95816	2.84572
Q61263	Soat1	Sterol O-acyltransferase 1 OS=Mus musculus OX=10090 GN=Soat1 PE=1 SV=2	4.90169	6.89048	2.29328	2.7846
P70388	Rad50	DNA repair protein RAD50 OS=Mus musculus OX=10090 GN=Rad50 PE=1 SV=1	4.89737	6.83136	2.29201	2.77217
Q5SWW4	Med13	Mediator of RNA polymerase II transcription subunit 13 OS=Mus musculus OX=10090 GN=Med13 PE=1 SV=1	5.94654	6.6871	2.57205	2.74138
A0A140LHU0	Adam9	Disintegrin and metalloproteinase domain-containing protein 9 OS=Mus musculus OX=10090 GN=Adam9 PE=1 SV=1	4.31872	6.6631	2.1106	2.73619
Q7TT79	Mcph1	Microcephalin OS=Mus musculus OX=10090 GN=Mcph1 PE=1 SV=1	8.11678	6.58162	3.02091	2.71844
Q8K114	Ints9	Integrator complex subunit 9 OS=Mus musculus OX=10090 GN=Ints9 PE=1 SV=1	13.2956	6.54068	3.73288	2.70944
P35700	Rbm39	Peroxiredoxin-1 OS=Mus musculus OX=10090 GN=Prdx1 PE=1 SV=1	6.6033	6.33784	2.72319	2.66399
Q9QZV9	Nxt1	NTF2-related export protein 1 OS=Mus musculus OX=10090 GN=Nxt1 PE=1 SV=2	6.59762	6.30145	2.72195	2.65568
A2AIV2	Virma	Protein virilizer homolog OS=Mus musculus OX=10090 GN=Virma PE=1 SV=1	4.43226	6.21153	2.14804	2.63495
F6TZU3	Gan	Gigaxonin (Fragment) OS=Mus musculus OX=10090 GN=Gan PE=1 SV=1	55.44	6.10043	5.79285	2.60891
Q3U9G9	Lbr	Delta(14)-sterol reductase LBR OS=Mus musculus OX=10090 GN=Lbr PE=1 SV=2	8.16069	5.98648	3.02869	2.58171
P70700	Polr1b	DNA-directed RNA polymerase I subunit RPA2 OS=Mus musculus OX=10090 GN=Polr1b PE=1 SV=2	8.30579	5.96909	3.05412	2.57751
F8VPR2	Fmnl2	Formin-like protein 2 OS=Mus musculus OX=10090 GN=Fmnl2 PE=1 SV=1	6.97223	5.80155	2.80162	2.53644
G3UYU5	Rpp40	Ribonuclease P protein subunit p40 OS=Mus musculus OX=10090 GN=Rpp40 PE=1 SV=1	7.12705	5.77204	2.83331	2.52908
O88796	Rps5	Ribonuclease P protein subunit p30 OS=Mus musculus OX=10090 GN=Rpp30 PE=1 SV=1	5.68013	5.61817	2.50592	2.4901
Q80WE4	Kif20b	Kinesin-like protein KIF20B OS=Mus musculus OX=10090 GN=Kif20b PE=1 SV=3	12.5668	5.58098	3.65154	2.48052
Q07139	Ect2	Protein ECT2 OS=Mus musculus OX=10090 GN=Ect2 PE=1 SV=2	7.66106	5.56144	2.93754	2.47546
Q8K0Q5	Arhgap18	Rho GTPase-activating protein 18 OS=Mus musculus OX=10090 GN=Arhgap18 PE=1 SV=1	7.45414	5.55364	2.89804	2.47343
Q8CJF7	Ahctf1	Protein ELYS OS=Mus musculus OX=10090 GN=Ahctf1 PE=1 SV=1	5.48738	5.54495	2.45612	2.47117
P51943	Ccna2	Cyclin-A2 OS=Mus musculus OX=10090 GN=Ccna2 PE=1 SV=2	23.162	5.52694	4.53369	2.46648
Q14A61	Cenpl	Cenpl protein OS=Mus musculus OX=10090 GN=Cenpl PE=1 SV=1	4.49859	5.40885	2.16947	2.43532
G3XA30	Ddx56	Non-structural maintenance of chromosomes element 4 OS=Mus musculus OX=10090 GN=Nsmce4a PE=1 SV=1	5.88575	5.37828	2.55723	2.42714
A2AEB3	Morf4l2	Mortality factor 4-like protein 2 (Fragment) OS=Mus musculus OX=10090 GN=Morf4l2 PE=1 SV=1	7.76469	5.36076	2.95693	2.42244
Q61216	Mre11	Double-strand break repair protein MRE11 OS=Mus musculus OX=10090 GN=Mre11 PE=1 SV=1	6.52264	5.15773	2.70546	2.36674
F8WI26	Tent4b	Terminal nucleotidyltransferase 4B OS=Mus musculus OX=10090 GN=Tent4b PE=1 SV=1	4.3034	5.13829	2.10548	2.36129
Q3TUQ5	Pnn	Pinin OS=Mus musculus OX=10090 GN=Pnn PE=1 SV=1	17.2	5.10154	4.10434	2.35093
D3Z774	Ezh2	Histone-lysine N-methyltransferase EZH2 OS=Mus musculus OX=10090 GN=Ezh2 PE=1 SV=1	13.3825	5.04992	3.74227	2.33626
Q8BWZ3	Naa25	N-alpha-acetyltransferase 25, NatB auxiliary subunit OS=Mus musculus OX=10090 GN=Naa25 PE=1 SV=1	9.43257	4.94866	3.23765	2.30704
A0A286YDT3	Nolc1	Nucleolar and coiled-body phosphoprotein 1 OS=Mus musculus OX=10090 GN=Nolc1 PE=1 SV=1	5.23402	4.69027	2.38792	2.22967
A0A0J9YUX2	Dusp11	RNA/RNP complex-1-interacting phosphatase (Fragment) OS=Mus musculus OX=10090 GN=Dusp11 PE=1 SV=1	10.5526	4.68489	3.39953	2.22802
Z4YKQ9	Atad5	ATPase family AAA domain-containing protein 5 OS=Mus musculus OX=10090 GN=Atad5 PE=1 SV=1	11.0602	4.64626	3.46731	2.21607
Q00547	Hmmr	Hyaluronan mediated motility receptor OS=Mus musculus OX=10090 GN=Hmmr PE=1 SV=4	5.87074	4.60361	2.55354	2.20277
A0A0R4J0C0	Nsmce1	Non-structural maintenance of chromosomes element 1 homolog OS=Mus musculus OX=10090 GN=Nsmce1 PE=1 SV=1	7.81955	4.56507	2.96709	2.19064
E9Q5X9	Zfp819	Zinc finger protein 819 OS=Mus musculus OX=10090 GN=Zfp819 PE=4 SV=1	4.00935	4.47889	2.00337	2.16314
Z4YLT1	Inip	SOSS complex subunit C (Fragment) OS=Mus musculus OX=10090 GN=Inip PE=1 SV=1	5.4865	4.4225	2.45589	2.14486
Q9Z0R9	Fads2	Acyl-CoA 6-desaturase OS=Mus musculus OX=10090 GN=Fads2 PE=1 SV=1	7.27231	4.33839	2.86241	2.11716
Q8VCS6	Med9	Mediator of RNA polymerase II transcription subunit 9 OS=Mus musculus OX=10090 GN=Med9 PE=2 SV=1	4.84396	4.3295	2.27619	2.1142
Q8C8M1	Sinhcaf	SIN3-HDAC complex-associated factor OS=Mus musculus OX=10090 GN=Sinhcaf PE=1 SV=1	4.97565	4.24967	2.31488	2.08735
Q6P3Z8	Kat2a	Histone acetyltransferase OS=Mus musculus OX=10090 GN=Kat2a PE=1 SV=1	4.7557	4.21832	2.24966	2.07667
Q921K2	Rcc2	Poly [ADP-ribose] polymerase OS=Mus musculus OX=10090 GN=Parp1 PE=1 SV=1	7.2238	4.0405	2.85276	2.01453
