# Supplementary material for: Engrailed‐1 Promotes Pancreatic Cancer Metastasis
Source: Adv Sci (Weinh). 2023 Dec 18;11(6):2308537. doi: 10.1002/advs.202308537 (PMC10853725; doi:10.1002/advs.202308537)
Supplement: Supplementary file 3 — Supplemental Table 2 [file ADVS-11-2308537-s004.xlsx]

## Sheet: Sheet1
Primer Name	Sequence	PCR final concentration	Function
EN1_F	CTTCTTCAGCTTCCTGGTGC	1 mM	RT-qPCR
EN1_R	GTGGTCAAAACTGACTCGCA	1 mM	RT-qPCR
En1_F	TCCGAATAGCGTGTGCAGTA	1 mM	RT-qPCR
En1_R	CCTACTCATGGGTTCGGCTA	1 mM	RT-qPCR
GAPDH_F	CCAAGGAGTAAGACCCCTGG	1 mM	RT-qPCR
GAPDH_R	AGGGGAGATTCAGTGTGGTG	1 mM	RT-qPCR
Gapdh_F	AGGTCGGTGTGAACGGATTTG	1 mM	RT-qPCR
Gapdh_R	TGTAGACCATGTAGTTGAGGTCA	1 mM	RT-qPCR
ACTB_F	CACCAACTGGGACGACAT	0.1 mM	RT-qPCR
ACTB_R	ACAGCCTGGATAGCAACG	0.1 mM	RT-qPCR
Actb_F	GTGACGTTGACATCCGTAAAGA	0.1 mM	RT-qPCR
Actb_R	GCCGGACTCATCGTACTCC	0.1 mM	RT-qPCR
FLAG-EN1_F	GAGCTGTCTCTGAACGAATCC	1 mM	RT-qPCR
FLAG-EN1_R	GGGCCAGCCCATTCTTTAT	1 mM	RT-qPCR
Dusp1 promoter 1F	GGGGAGTGGGTAGTGAGAGA	1 mM	CUT&RUN-qPCR
Dusp1 promoter 1R	ACTCTCGCCATTTGTCCTCG	1 mM	CUT&RUN-qPCR
Dusp1 promoter 2F	CTGCGGTTCTCCAGAAAAAG	1 mM	CUT&RUN-qPCR
Dusp1 promoter 2R	CGGTGAAGCCAGATTAGGAG	1 mM	CUT&RUN-qPCR
Dusp1 promoter 3F	GGGAAAGGGGAGTGGGTAGT	1 mM	CUT&RUN-qPCR
Dusp1 promoter 3R	CTCGCCATTTGTCCTCGGTA	1 mM	CUT&RUN-qPCR
Dusp1 intergenic F	ACCCTGATGGATTGGCAAGG	1 mM	CUT&RUN-qPCR
Dusp1 intergenic R	GCTGGTACCACACTGACTCC	1 mM	CUT&RUN-qPCR
En1_F	CTAGCCAAACTGCTTTCGACCG	0.2 mM	Genotyping
En1_R	GGTAGAGAAGAGGCGAGG	0.2 mM	Genotyping
Kras_1	GTCGACAAGCTCATGCGGGTG	0.2 mM	Genotyping
Kras_2	CCTTTACAAGCGCACGCAGACTGTAGA	0.2 mM	Genotyping
Kras_3	AGCTAGCCACCATGGCTTGAGTAAGTCTGCA	0.2 mM	Genotyping
Trp53_1	AGCTAGCCACCATGGCTTGAGTAAGTCTGCA	0.2 mM	Genotyping
Trp53_2	CTTGGAGACATAGCCACACTG	0.2 mM	Genotyping
Trp53_3	TTACACATCCAGCCTCTGTGG	0.2 mM	Genotyping
Trp53_loxp_F	AGCCTGCCTAGCTTCCTCAGG	0.2 mM	Genotyping
Trp53_loxp_R	CTTGGAGACATAGCCACACTG	0.2 mM	Genotyping
Cre Internal_F	CTGTCCCTGTATGCCTCTGG	0.2 mM	Genotyping
Cre Internal_R	AGATGGAGAAAGGACTAGGCTACA	0.2 mM	Genotyping
Cre_F	CCTGGACTACATCTTGAGTTGC	0.2 mM	Genotyping
Cre_R	AGGCAAATTTTGGTGTACGG	0.2 mM	Genotyping
1 loxP En1_F	GGACTCCAAGAACTCACTGTATCTT	0.2 mM	Genotyping
1 loxP En1_R	TGGGTGGGTAGAGAAGAGGC	0.2 mM	Genotyping
Dusp1 promoter F	CCTGCAGGACAGAAGCGGGGG	1 mM	Cloning
Dusp1 promoter R	CCTGCAGGTCAGCGTAAAACTTTTAAAGTGACATTC	1 mM	Cloning
