# Supplementary material for: Engrailed‐1 Promotes Pancreatic Cancer Metastasis
Source: Adv Sci (Weinh). 2023 Dec 18;11(6):2308537. doi: 10.1002/advs.202308537 (PMC10853725; doi:10.1002/advs.202308537)
Supplement: Supplementary file 4 — Supplemental Table 3 [file ADVS-11-2308537-s002.xlsx]

## Sheet: Sheet1
Antibody Name	Manufacturer	Catalog	Experiment	Dilution
EN1	Biorbyt	orb37720	IHC	1 to 200
EN1	Novus Biologicals	NBP2-57757	IHC	1 to 100
EN1	Developmental studies hybridoma bank	4G11	IHC	1 to 200
FLAG	Thomas Scientific	C986X12 (EA/1)	WB	1 to 1000
GAPDH	Santa Cruz Biotechnology	sc-32233	WB	1 to 2000
Vinculin	Cell Signaling Technology	13901	WB	1 to 2000
Phospho-ERK1/2	Cell Signaling Technology	4370S	WB	1 to 1000
ERK1/2	Cell Signaling Technology	4695S	WB	1 to 1000
HIF-1alpha	Cell Signaling Technology	36169S	WB	1 to 1000
c-MYC	Abcam	ab32072	WB	1 to 1000
FLAG	Thomas Scientific	C986X12 (EA/1)	CUT&RUN	1 mL/reaction
H3K27Ac	Cell Signaling Technology	8137	CUT&RUN	1 mL/reaction
H3K4me3	Cell Signaling Technology	9751	CUT&RUN	1 mL/reaction
Anti-mouse IgG	Fisher Scientific	NC9832458	WB	1 to 20,000
Anti-rabbit IgG	Fisher Scientific	NC9736726	WB	1 to 20,000
Vimentin	Abcam	ab92547	IF	1 to 300
CK19	Developmental studies hybridoma bank	TROMA-III	IF	1 to 500
Anti-human/rabbit IgG	Proteintech	srbAF488-1	IF	1 to 800
Anti-rat IgG H&L	Abcam	ab150166	IF	1 to 200
DUSP1	Novus Biologicals	JJ0930	WB	1 to 1000
DUSP1	Novus Biologicals	JJ0930	IF	1 to 100
FLAG	Thomas Scientific	C986X12 (EA/1)	IP	5 mg/reaction
Anti-mouse IgG	Fisher Scientific	NC9832458	IP	5 mg/reaction
Ku80	Fisher Scientific	PA5-17454	WB	1 to 1000
Histone H3	Novus Biologicals	NB500-171	WB	1 to 1000
gH2A.X	Cell Signaling Technology	9718	WB	1 to 1000
cleaved Caspase3	Cell Signaling Technology	9664	WB	1 to 1000
